# Supplementary material for: Vorasidenib and ivosidenib in IDH1-mutant low-grade glioma: a randomized, perioperative phase 1 trial
Source: Nat Med. 2023 Feb 23;29(3):615–22. doi: 10.1038/s41591-022-02141-2 (PMC10313524; doi:10.1038/s41591-022-02141-2)
Supplement: Supplementary file 3 — Supplementary Table 3. 2-HG suppression pathways (C2). See tab 1 ‘Suppl T3 2-HG supp pathways C2’. Supplementary Table 4. 2-HG suppression pathways (Hallmark). See tab 2 ‘Suppl T4 2-HG suppr paths Hallm’. Supplementary Table 6. Response analysis (Hallmark). See tab 3 ‘Suppl T6 Response analysis Hall’. For each: P values adjusted for multiplicity as described in the Methods. [file 41591_2022_2141_MOESM3_ESM.xlsx]

## Sheet: Suppl T3 2-HG supp pathways C2
Rank	Pathway	pval	padj	ES	NES	Size
1	LEIN_OLIGODENDROCYTE_MARKERS	0.00126263	0.027279	-0.820911	-2.36634	73
2	VERHAAK_GLIOBLASTOMA_MESENCHYMAL	0.0010989	0.027279	-0.708503	-2.30343	211
3	ASTON_MAJOR_DEPRESSIVE_DISORDER_DN	0.00115607	0.027279	-0.716241	-2.2708	156
4	NOUSHMEHR_GBM_SILENCED_BY_METHYLATION	0.00135501	0.027279	-0.797937	-2.15328	46
5	FARMER_BREAST_CANCER_CLUSTER_1	0.00139082	0.027279	-0.816593	-2.14664	39
6	WALLACE_PROSTATE_CANCER_RACE_UP	0.00107296	0.027279	-0.645449	-2.12807	275
7	FLECHNER_BIOPSY_KIDNEY_TRANSPLANT_REJECTED_VS_OK_UP	0.00124378	0.027279	-0.718936	-2.12703	84
8	BLANCO_MELO_COVID19_SARS_COV_2_POS_PATIENT_LUNG_TISSUE_UP	0.00116009	0.027279	-0.66998	-2.11739	153
9	NAKAYAMA_SOFT_TISSUE_TUMORS_PCA1_UP	0.00126103	0.027279	-0.731397	-2.11287	74
10	WILENSKY_RESPONSE_TO_DARAPLADIB	0.00144509	0.027279	-0.836686	-2.07533	28
11	MOSERLE_IFNA_RESPONSE	0.0013986	0.027279	-0.808922	-2.06819	32
12	WIELAND_UP_BY_HBV_INFECTION	0.00123609	0.027279	-0.687422	-2.06416	95
13	POOLA_INVASIVE_BREAST_CANCER_UP	0.00107066	0.027279	-0.6243	-2.05657	262
14	ONDER_CDH1_TARGETS_2_DN	0.00102354	0.027279	-0.612237	-2.05349	449
15	MCLACHLAN_DENTAL_CARIES_UP	0.00108932	0.027279	-0.627496	-2.0499	230
16	LIANG_SILENCED_BY_METHYLATION_2	0.0013245	0.027279	-0.738247	-2.0365	53
17	WP_TYROBP_CAUSAL_NETWORK	0.00129366	0.027279	-0.722948	-2.03157	63
18	REACTOME_INTERFERON_ALPHA_BETA_SIGNALING	0.00127226	0.027279	-0.708828	-2.03116	71
19	BROWNE_INTERFERON_RESPONSIVE_GENES	0.00128205	0.027279	-0.719142	-2.03062	65
20	HECKER_IFNB1_TARGETS	0.00123457	0.027279	-0.678844	-2.02814	90
21	REACTOME_IMMUNOREGULATORY_INTERACTIONS_BETWEEN_A_LYMPHOID_AND_A_NON_LYMPHOID_CELL	0.00118343	0.027279	-0.652725	-2.01944	125
22	BOSCO_INTERFERON_INDUCED_ANTIVIRAL_MODULE	0.00125628	0.027279	-0.695338	-2.01816	76
23	KEGG_ASTHMA	0.00146628	0.027279	-0.837569	-2.0089	24
24	ZHANG_INTERFERON_RESPONSE	0.00146413	0.027279	-0.837918	-2.00243	23
25	BLANCO_MELO_HUMAN_PARAINFLUENZA_VIRUS_3_INFECTION_A594_CELLS_UP	0.0011274	0.027279	-0.622875	-2.0017	195
26	ICHIBA_GRAFT_VERSUS_HOST_DISEASE_35D_UP	0.00116414	0.027279	-0.632519	-1.98634	140
27	MEISSNER_NPC_HCP_WITH_H3K4ME2	0.00102145	0.027279	-0.589659	-1.97924	458
28	REACTOME_INTERFERON_GAMMA_SIGNALING	0.00124844	0.027279	-0.66289	-1.97648	91
29	KEGG_SYSTEMIC_LUPUS_ERYTHEMATOSUS	0.0013369	0.027279	-0.716306	-1.97601	55
30	ANDERSEN_CHOLANGIOCARCINOMA_CLASS2	0.00114548	0.027279	-0.619353	-1.97361	170
31	KEGG_INTESTINAL_IMMUNE_NETWORK_FOR_IGA_PRODUCTION	0.00136986	0.027279	-0.734695	-1.97196	45
32	VERHAAK_GLIOBLASTOMA_NEURAL	0.00118765	0.027279	-0.634958	-1.96198	122
33	BLANCO_MELO_RESPIRATORY_SYNCYTIAL_VIRUS_INFECTION_A594_CELLS_UP	0.00107181	0.027279	-0.591969	-1.95203	277
34	KEGG_ALLOGRAFT_REJECTION	0.00137174	0.027279	-0.754204	-1.95006	34
35	ICHIBA_GRAFT_VERSUS_HOST_DISEASE_D7_UP	0.00119048	0.027279	-0.634485	-1.94824	112
36	MIKKELSEN_NPC_HCP_WITH_H3K27ME3	0.00103734	0.027279	-0.582586	-1.94083	334
37	RADAEVA_RESPONSE_TO_IFNA1_UP	0.00134228	0.027279	-0.711634	-1.9303	47
38	KIM_GLIS2_TARGETS_UP	0.00124688	0.027279	-0.655193	-1.92975	82
39	BENNETT_SYSTEMIC_LUPUS_ERYTHEMATOSUS	0.00143678	0.027279	-0.781563	-1.92588	27
40	WINTER_HYPOXIA_DN	0.00135501	0.027279	-0.713214	-1.92465	46
41	LENAOUR_DENDRITIC_CELL_MATURATION_UP	0.00117647	0.027279	-0.624363	-1.92365	114
42	LIAN_LIPA_TARGETS_3M	0.00129702	0.027279	-0.683897	-1.91878	62
43	BROWN_MYELOID_CELL_DEVELOPMENT_UP	0.00116009	0.027279	-0.605619	-1.91636	155
44	LIAN_LIPA_TARGETS_6M	0.00126422	0.027279	-0.659815	-1.91239	77
45	SANA_RESPONSE_TO_IFNG_UP	0.00127226	0.027279	-0.665657	-1.90745	71
46	TAKEDA_TARGETS_OF_NUP98_HOXA9_FUSION_16D_UP	0.00114286	0.027279	-0.597627	-1.9047	172
47	BASSO_CD40_SIGNALING_UP	0.00121803	0.027279	-0.631241	-1.9047	99
48	GREENBAUM_E2A_TARGETS_UP	0.00143472	0.027279	-0.763432	-1.90432	29
49	KEGG_AUTOIMMUNE_THYROID_DISEASE	0.00134228	0.027279	-0.701448	-1.90267	47
50	KEGG_CELL_ADHESION_MOLECULES_CAMS	0.00118483	0.027279	-0.613137	-1.90249	128
51	DEMAGALHAES_AGING_UP	0.00133333	0.027279	-0.691207	-1.90216	52
52	NABA_COLLAGENS	0.00136799	0.027279	-0.71069	-1.90108	44
53	REACTOME_COLLAGEN_CHAIN_TRIMERIZATION	0.00136799	0.027279	-0.71069	-1.90108	44
54	RODWELL_AGING_KIDNEY_UP	0.00102459	0.027279	-0.566115	-1.89901	454
55	BROWNE_HCMV_INFECTION_6HR_UP	0.00129702	0.027279	-0.676619	-1.89837	62
56	BLANCO_MELO_COVID19_BRONCHIAL_EPITHELIAL_CELLS_SARS_COV_2_INFECTION_UP	0.0011655	0.027279	-0.605198	-1.89726	137
57	WP_MONOAMINE_GPCRS	0.00139082	0.027279	-0.735916	-1.89113	33
58	GAURNIER_PSMD4_TARGETS	0.00126422	0.027279	-0.662613	-1.88918	69
59	MEISSNER_NPC_HCP_WITH_H3K4ME3_AND_H3K27ME3	0.00116414	0.027279	-0.601563	-1.88844	141
60	REACTOME_PD_1_SIGNALING	0.00145138	0.027279	-0.803842	-1.88814	21
61	TARTE_PLASMA_CELL_VS_B_LYMPHOCYTE_DN	0.00136986	0.027279	-0.722247	-1.88447	36
62	MORI_LARGE_PRE_BII_LYMPHOCYTE_DN	0.00132802	0.027279	-0.679912	-1.88367	56
63	WUNDER_INFLAMMATORY_RESPONSE_AND_CHOLESTEROL_UP	0.00129702	0.027279	-0.671328	-1.88352	62
64	SMID_BREAST_CANCER_NORMAL_LIKE_UP	0.00102354	0.027279	-0.560503	-1.87866	445
65	DAUER_STAT3_TARGETS_DN	0.00134228	0.027279	-0.691714	-1.87627	47
66	REACTOME_COLLAGEN_FORMATION	0.00123762	0.027279	-0.630691	-1.87138	86
67	KEGG_LEISHMANIA_INFECTION	0.00126422	0.027279	-0.655672	-1.86939	69
68	BOQUEST_STEM_CELL_DN	0.00110011	0.027279	-0.574327	-1.86757	208
69	REACTOME_COLLAGEN_BIOSYNTHESIS_AND_MODIFYING_ENZYMES	0.00129199	0.027279	-0.662107	-1.86609	64
70	REACTOME_AMINE_LIGAND_BINDING_RECEPTORS	0.00138696	0.027279	-0.704753	-1.86537	41
71	BLANCO_MELO_COVID19_SARS_COV_2_INFECTION_CALU3_CELLS_UP	0.00105263	0.027279	-0.560765	-1.85817	316
72	APPEL_IMATINIB_RESPONSE	0.00139082	0.027279	-0.722058	-1.85551	33
73	XIE_ST_HSC_S1PR3_OE_UP	0.00114155	0.027279	-0.580458	-1.85226	175
74	KEGG_GRAFT_VERSUS_HOST_DISEASE	0.00137552	0.027279	-0.706052	-1.85062	37
75	BOWIE_RESPONSE_TO_TAMOXIFEN	0.00149701	0.027279	-0.815011	-1.84923	18
76	KIM_RESPONSE_TO_TSA_AND_DECITABINE_UP	0.00118064	0.027279	-0.597052	-1.84705	121
77	FULCHER_INFLAMMATORY_RESPONSE_LECTIN_VS_LPS_DN	0.00102669	0.027279	-0.551924	-1.84672	428
78	REACTOME_O_LINKED_GLYCOSYLATION_OF_MUCINS	0.00130548	0.027279	-0.659946	-1.84324	60
79	REACTOME_ASSEMBLY_OF_COLLAGEN_FIBRILS_AND_OTHER_MULTIMERIC_STRUCTURES	0.00130548	0.027279	-0.658715	-1.83981	60
80	WP_CALCIUM_REGULATION_IN_THE_CARDIAC_CELL	0.00115875	0.027279	-0.582601	-1.83981	150
81	LEE_LIVER_CANCER_MYC_E2F1_UP	0.00132802	0.027279	-0.663183	-1.83732	56
82	SANA_TNF_SIGNALING_UP	0.00125471	0.027279	-0.630432	-1.83706	79
83	REACTOME_DEGRADATION_OF_THE_EXTRACELLULAR_MATRIX	0.00116279	0.027279	-0.585193	-1.83663	139
84	TAKEDA_TARGETS_OF_NUP98_HOXA9_FUSION_3D_UP	0.00114155	0.027279	-0.575134	-1.83527	175
85	LI_ADIPOGENESIS_BY_ACTIVATED_PPARG	0.0015083	0.027279	-0.815466	-1.83288	17
86	BOWIE_RESPONSE_TO_EXTRACELLULAR_MATRIX	0.0015083	0.027279	-0.814462	-1.83063	17
87	REACTOME_CLASS_A_1_RHODOPSIN_LIKE_RECEPTORS	0.00105152	0.027279	-0.551895	-1.83044	313
88	COLDREN_GEFITINIB_RESISTANCE_DN	0.0010917	0.027279	-0.560747	-1.82614	210
89	REACTOME_G_ALPHA_I_SIGNALLING_EVENTS	0.00105263	0.027279	-0.55002	-1.82503	305
90	WENG_POR_DOSAGE	0.00145138	0.027279	-0.776186	-1.82318	21
91	LEE_DIFFERENTIATING_T_LYMPHOCYTE	0.00111483	0.027279	-0.565537	-1.81957	186
92	STEARMAN_TUMOR_FIELD_EFFECT_UP	0.00136799	0.027279	-0.701238	-1.81916	35
93	JOHANSSON_GLIOMAGENESIS_BY_PDGFB_DN	0.00147059	0.027279	-0.767061	-1.8169	22
94	QI_PLASMACYTOMA_UP	0.00107411	0.027279	-0.551965	-1.81611	253
95	ALTEMEIER_RESPONSE_TO_LPS_WITH_MECHANICAL_VENTILATION	0.00118064	0.027279	-0.586894	-1.81563	121
96	KHETCHOUMIAN_TRIM24_TARGETS_UP	0.00135501	0.027279	-0.671428	-1.81189	46
97	LIAN_NEUTROPHIL_GRANULE_CONSTITUENTS	0.00146199	0.027279	-0.748535	-1.80949	25
98	REACTOME_NEGATIVE_REGULATION_OF_NMDA_RECEPTOR_MEDIATED_NEURONAL_TRANSMISSION	0.00145138	0.027279	-0.770309	-1.80937	21
99	REACTOME_TNF_RECEPTOR_SUPERFAMILY_TNFSF_MEMBERS_MEDIATING_NON_CANONICAL_NF_KB_PATHWAY	0.0015083	0.027279	-0.802758	-1.80432	17
100	TONKS_TARGETS_OF_RUNX1_RUNX1T1_FUSION_HSC_DN	0.00111732	0.027279	-0.56089	-1.8014	185
101	GERHOLD_ADIPOGENESIS_UP	0.00133869	0.027279	-0.662419	-1.80027	48
102	JAATINEN_HEMATOPOIETIC_STEM_CELL_DN	0.00108932	0.027279	-0.550925	-1.79989	228
103	REACTOME_CLATHRIN_MEDIATED_ENDOCYTOSIS	0.00115875	0.027279	-0.57244	-1.79956	143
104	KEGG_ANTIGEN_PROCESSING_AND_PRESENTATION	0.00125628	0.027279	-0.617821	-1.79841	78
105	RUTELLA_RESPONSE_TO_HGF_VS_CSF2RB_AND_IL4_UP	0.00102881	0.027279	-0.538959	-1.79837	394
106	LIEN_BREAST_CARCINOMA_METAPLASTIC_VS_DUCTAL_UP	0.00125471	0.027279	-0.617083	-1.79817	79
107	CHIANG_LIVER_CANCER_SUBCLASS_CTNNB1_DN	0.00114811	0.027279	-0.564108	-1.79602	163
108	MODY_HIPPOCAMPUS_POSTNATAL	0.00265604	0.0422685	-0.647586	-1.79411	56
109	LE_EGR2_TARGETS_DN	0.00120337	0.027279	-0.590257	-1.79155	104
110	SANSOM_APC_TARGETS_DN	0.00103199	0.027279	-0.536803	-1.78949	343
111	REACTOME_NCAM1_INTERACTIONS	0.00137552	0.027279	-0.671477	-1.78802	42
112	TAKEDA_TARGETS_OF_NUP98_HOXA9_FUSION_10D_DN	0.00117096	0.027279	-0.571056	-1.78384	133
113	UROSEVIC_RESPONSE_TO_IMIQUIMOD	0.00149701	0.027279	-0.786179	-1.78381	18
114	DELYS_THYROID_CANCER_UP	0.00102564	0.027279	-0.532815	-1.78346	435
115	PID_SYNDECAN_1_PATHWAY	0.00135501	0.027279	-0.660162	-1.78149	46
116	WP_TYPE_II_INTERFERON_SIGNALING_IFNG	0.00136986	0.027279	-0.681397	-1.77788	36
117	MANNE_COVID19_ICU_VS_HEALTHY_DONOR_PLATELETS_UP	0.00118765	0.027279	-0.574887	-1.77636	122
118	MORI_IMMATURE_B_LYMPHOCYTE_UP	0.00134228	0.027279	-0.654569	-1.77551	47
119	LIU_VAV3_PROSTATE_CARCINOGENESIS_UP	0.00124378	0.027279	-0.599454	-1.77354	84
120	ONO_AML1_TARGETS_DN	0.00136799	0.027279	-0.682803	-1.77134	35
121	REACTOME_COLLAGEN_DEGRADATION	0.00129366	0.027279	-0.629509	-1.76899	63
122	KLEIN_PRIMARY_EFFUSION_LYMPHOMA_DN	0.00133333	0.027279	-0.642738	-1.76878	52
123	GAUSSMANN_MLL_AF4_FUSION_TARGETS_C_DN	0.00146628	0.027279	-0.758475	-1.76765	20
124	RAMALHO_STEMNESS_DN	0.00252845	0.0417226	-0.617512	-1.76707	70
125	KEGG_TYPE_I_DIABETES_MELLITUS	0.00138696	0.027279	-0.667199	-1.76597	41
126	BIOCARTA_NO2IL12_PATHWAY	0.00151976	0.027279	-0.806938	-1.76571	15
127	TSAI_RESPONSE_TO_RADIATION_THERAPY	0.00142045	0.027279	-0.702334	-1.76553	30
128	BIOCARTA_INFLAM_PATHWAY	0.00146628	0.027279	-0.735028	-1.76296	24
129	KLEIN_TARGETS_OF_BCR_ABL1_FUSION	0.00136799	0.027279	-0.659016	-1.76285	44
130	REACTOME_POTASSIUM_CHANNELS	0.00121212	0.027279	-0.580995	-1.75966	102
131	ZHONG_SECRETOME_OF_LUNG_CANCER_AND_ENDOTHELIUM	0.00253165	0.0417226	-0.617575	-1.75933	68
132	RUTELLA_RESPONSE_TO_CSF2RB_AND_IL4_DN	0.00104932	0.027279	-0.529703	-1.75882	310
133	BIOCARTA_TH1TH2_PATHWAY	0.00146628	0.027279	-0.754412	-1.75818	20
134	HUANG_GATA2_TARGETS_UP	0.00115607	0.027279	-0.557344	-1.7551	146
135	LEE_TARGETS_OF_PTCH1_AND_SUFU_DN	0.00124378	0.027279	-0.59265	-1.75341	84
136	NADLER_OBESITY_UP	0.00261097	0.0421303	-0.627475	-1.75255	60
137	OISHI_CHOLANGIOMA_STEM_CELL_LIKE_DN	0.00107181	0.027279	-0.531766	-1.7515	261
138	MEISSNER_NPC_HCP_WITH_H3K4ME2_AND_H3K27ME3	0.00103413	0.027279	-0.525441	-1.7498	340
139	BOSCO_TH1_CYTOTOXIC_MODULE	0.00120337	0.027279	-0.576254	-1.74905	104
140	MCGARVEY_SILENCED_BY_METHYLATION_IN_COLON_CANCER	0.00275103	0.042832	-0.656622	-1.74847	42
141	KRASNOSELSKAYA_ILF3_TARGETS_UP	0.00137552	0.027279	-0.666646	-1.74734	37
142	LI_INDUCED_T_TO_NATURAL_KILLER_UP	0.00105932	0.027279	-0.528272	-1.74544	294
143	TAKEDA_TARGETS_OF_NUP98_HOXA9_FUSION_8D_DN	0.00111359	0.027279	-0.541371	-1.74294	187
144	BIOCARTA_STATHMIN_PATHWAY	0.00146628	0.027279	-0.747853	-1.74289	20
145	REACTOME_REGULATION_OF_IFNA_SIGNALING	0.00146628	0.027279	-0.726651	-1.74287	24
146	VISALA_AGING_LYMPHOCYTE_DN	0.0015083	0.027279	-0.775299	-1.7426	17
147	REACTOME_COMPLEMENT_CASCADE	0.00260417	0.0421303	-0.623915	-1.74035	57
148	ROSS_AML_WITH_MLL_FUSIONS	0.00252845	0.0417226	-0.599744	-1.73829	77
149	BIOCARTA_DC_PATHWAY	0.00151976	0.027279	-0.79407	-1.73755	15
150	MISSIAGLIA_REGULATED_BY_METHYLATION_UP	0.00118203	0.027279	-0.562564	-1.73688	119
151	KIM_LRRC3B_TARGETS	0.00284091	0.042832	-0.690384	-1.73549	30
152	CHARAFE_BREAST_CANCER_BASAL_VS_MESENCHYMAL_UP	0.00118906	0.027279	-0.564422	-1.73451	113
153	SCHUETZ_BREAST_CANCER_DUCTAL_INVASIVE_UP	0.00103306	0.027279	-0.519905	-1.73362	337
154	ZHU_CMV_8_HR_UP	0.00139082	0.027279	-0.65913	-1.7327	39
155	KEGG_LEUKOCYTE_TRANSENDOTHELIAL_MIGRATION	0.00117647	0.027279	-0.561648	-1.73042	114
156	REACTOME_RAS_ACTIVATION_UPON_CA2_INFLUX_THROUGH_NMDA_RECEPTOR	0.00293255	0.042832	-0.742133	-1.72956	20
157	LEE_EARLY_T_LYMPHOCYTE_DN	0.00260417	0.0421303	-0.619064	-1.72868	58
158	CHIANG_LIVER_CANCER_SUBCLASS_INTERFERON_UP	0.00292398	0.042832	-0.714685	-1.72766	25
159	NAKAJIMA_MAST_CELL	0.00136986	0.027279	-0.643531	-1.72727	45
160	BROWNE_HCMV_INFECTION_2HR_UP	0.00273598	0.042832	-0.664415	-1.72364	35
161	HOFFMANN_SMALL_PRE_BII_TO_IMMATURE_B_LYMPHOCYTE_UP	0.0025641	0.0421077	-0.610347	-1.72342	65
162	REACTOME_UNBLOCKING_OF_NMDA_RECEPTORS_GLUTAMATE_BINDING_AND_ACTIVATION	0.00290276	0.042832	-0.733576	-1.72309	21
163	YU_MYC_TARGETS_DN	0.0026738	0.0424053	-0.624548	-1.72289	55
164	REACTOME_NUCLEOTIDE_LIKE_PURINERGIC_RECEPTORS	0.00151515	0.027279	-0.775063	-1.72102	16
165	SENGUPTA_NASOPHARYNGEAL_CARCINOMA_WITH_LMP1_DN	0.0011534	0.027279	-0.541591	-1.72029	160
166	REACTOME_CARGO_RECOGNITION_FOR_CLATHRIN_MEDIATED_ENDOCYTOSIS	0.00120048	0.027279	-0.56633	-1.72007	103
167	BLANCO_MELO_BRONCHIAL_EPITHELIAL_CELLS_INFLUENZA_A_INFECTION_DN	0.00252207	0.0417226	-0.594859	-1.71843	74
168	MEISSNER_NPC_HCP_WITH_H3K27ME3	0.00251256	0.0417226	-0.591775	-1.71758	76
169	YAMASHITA_METHYLATED_IN_PROSTATE_CANCER	0.00260417	0.0421303	-0.615625	-1.71723	57
170	MIKKELSEN_IPS_ICP_WITH_H3K4ME3_AND_H327ME3	0.00118203	0.027279	-0.55754	-1.71701	116
171	ZHONG_SECRETOME_OF_LUNG_CANCER_AND_MACROPHAGE	0.00250627	0.0417226	-0.592294	-1.71669	75
172	TAKEDA_TARGETS_OF_NUP98_HOXA9_FUSION_8D_UP	0.00116279	0.027279	-0.544212	-1.71568	149
173	BOSCO_ALLERGEN_INDUCED_TH2_ASSOCIATED_MODULE	0.00116414	0.027279	-0.546195	-1.71525	140
174	REACTOME_STIMULI_SENSING_CHANNELS	0.00120482	0.027279	-0.564286	-1.71519	105
175	VECCHI_GASTRIC_CANCER_ADVANCED_VS_EARLY_DN	0.00116414	0.027279	-0.545664	-1.71072	136
176	RUTELLA_RESPONSE_TO_HGF_DN	0.00108932	0.027279	-0.523138	-1.70911	228
177	REACTOME_ASSEMBLY_AND_CELL_SURFACE_PRESENTATION_OF_NMDA_RECEPTORS	0.00273224	0.042832	-0.639701	-1.70868	43
178	WP_SIMPLIFIED_DEPICTION_OF_MYD88_DISTINCT_INPUTOUTPUT_PATHWAY	0.00296736	0.0429432	-0.739435	-1.7053	19
179	OHGUCHI_LIVER_HNF4A_TARGETS_DN	0.00115741	0.027279	-0.537313	-1.70455	158
180	HAHTOLA_SEZARY_SYNDROM_UP	0.00123457	0.027279	-0.569216	-1.70455	93
181	REACTOME_CA_DEPENDENT_EVENTS	0.00410959	0.0452675	-0.653253	-1.70445	36
182	HOLLERN_EMT_BREAST_TUMOR_DN	0.00117647	0.027279	-0.552298	-1.70443	117
183	PAPASPYRIDONOS_UNSTABLE_ATEROSCLEROTIC_PLAQUE_UP	0.00264901	0.0422685	-0.617183	-1.70254	53
184	REACTOME_TERMINATION_OF_O_GLYCAN_BIOSYNTHESIS	0.00292826	0.042832	-0.711391	-1.70006	23
185	TAKEDA_TARGETS_OF_NUP98_HOXA9_FUSION_10D_UP	0.00111732	0.027279	-0.528895	-1.69864	185
186	ONDER_CDH1_SIGNALING_VIA_CTNNB1	0.0025	0.0417226	-0.580922	-1.69818	80
187	REACTOME_LONG_TERM_POTENTIATION	0.00292826	0.042832	-0.710408	-1.69771	23
188	LEIN_NEURON_MARKERS	0.00258732	0.0421303	-0.604118	-1.69764	63
189	FOSTER_KDM1A_TARGETS_UP	0.0010846	0.027279	-0.518621	-1.69751	240
190	BOYLAN_MULTIPLE_MYELOMA_C_D_DN	0.00107066	0.027279	-0.515298	-1.6975	262
191	WP_SELECTIVE_EXPRESSION_OF_CHEMOKINE_RECEPTORS_DURING_TCELL_POLARIZATION	0.00433526	0.0458134	-0.683812	-1.69614	28
192	GERY_CEBP_TARGETS	0.00117925	0.027279	-0.547054	-1.69498	124
193	REACTOME_CREB1_PHOSPHORYLATION_THROUGH_NMDA_RECEPTOR_MEDIATED_ACTIVATION_OF_RAS_SIGNALING	0.00433526	0.0458134	-0.683321	-1.69492	28
194	KEGG_HEMATOPOIETIC_CELL_LINEAGE	0.00498132	0.0461903	-0.57465	-1.69445	83
195	REACTOME_CELLULAR_HEXOSE_TRANSPORT	0.00293255	0.042832	-0.726724	-1.69365	20
196	FLORIO_NEOCORTEX_BASAL_RADIAL_GLIA_UP	0.00103199	0.027279	-0.507706	-1.69249	343
197	REACTOME_INTERFERON_SIGNALING	0.00111359	0.027279	-0.524315	-1.69094	197
198	YAO_TEMPORAL_RESPONSE_TO_PROGESTERONE_CLUSTER_9	0.00252525	0.0417226	-0.58629	-1.69003	73
199	WP_GPCRS_CLASS_A_RHODOPSINLIKE	0.00107759	0.027279	-0.514906	-1.68919	246
200	REACTOME_GPCR_LIGAND_BINDING	0.00102354	0.027279	-0.503883	-1.68789	440
201	SU_THYMUS	0.00293255	0.042832	-0.723826	-1.6869	20
202	LIU_SMARCA4_TARGETS	0.00271003	0.042832	-0.624396	-1.68497	46
203	REACTOME_GAP_JUNCTION_ASSEMBLY	0.00411523	0.0452675	-0.651591	-1.68475	34
204	WP_ALLOGRAFT_REJECTION	0.00495663	0.0461903	-0.568264	-1.6846	85
205	TONKS_TARGETS_OF_RUNX1_RUNX1T1_FUSION_ERYTHROCYTE_UP	0.00116279	0.027279	-0.534347	-1.68458	149
206	CHIARADONNA_NEOPLASTIC_TRANSFORMATION_KRAS_CDC25_UP	0.00265604	0.0422685	-0.607334	-1.68259	56
207	REACTOME_SLC_MEDIATED_TRANSMEMBRANE_TRANSPORT	0.00107296	0.027279	-0.510981	-1.67972	248
208	REACTOME_REGULATION_OF_INSULIN_SECRETION	0.00505689	0.0461903	-0.579403	-1.67933	77
209	VERHAAK_AML_WITH_NPM1_MUTATED_UP	0.00114548	0.027279	-0.526485	-1.67624	173
210	NEWMAN_ERCC6_TARGETS_UP	0.00294118	0.042832	-0.707493	-1.6758	22
211	WAMUNYOKOLI_OVARIAN_CANCER_GRADES_1_2_UP	0.00117509	0.027279	-0.537966	-1.67579	131
212	HELLER_SILENCED_BY_METHYLATION_UP	0.00107643	0.027279	-0.508897	-1.67429	268
213	BLANCO_MELO_HUMAN_PARAINFLUENZA_VIRUS_3_INFECTION_A594_CELLS_DN	0.00236967	0.0404893	-0.545227	-1.67409	111
214	PICCALUGA_ANGIOIMMUNOBLASTIC_LYMPHOMA_UP	0.00111359	0.027279	-0.519016	-1.67385	197
215	SEITZ_NEOPLASTIC_TRANSFORMATION_BY_8P_DELETION_UP	0.00379267	0.0446917	-0.584298	-1.67202	70
216	RASHI_RESPONSE_TO_IONIZING_RADIATION_6	0.00505689	0.0461903	-0.576812	-1.67182	77
217	FRIDMAN_IMMORTALIZATION_DN	0.00422535	0.0458134	-0.660418	-1.67115	31
218	ALCALAY_AML_BY_NPM1_LOCALIZATION_DN	0.00113379	0.027279	-0.522489	-1.67092	180
219	REACTOME_O_LINKED_GLYCOSYLATION	0.00240674	0.0408264	-0.550364	-1.67047	104
220	DIAZ_CHRONIC_MEYLOGENOUS_LEUKEMIA_DN	0.00237812	0.0404893	-0.543445	-1.67005	113
221	BIOCARTA_NKT_PATHWAY	0.00292398	0.042832	-0.689932	-1.66783	25
222	KEGG_PRIMARY_IMMUNODEFICIENCY	0.00410397	0.0452675	-0.642653	-1.66718	35
223	WEST_ADRENOCORTICAL_CARCINOMA_VS_ADENOMA_DN	0.00293255	0.042832	-0.695012	-1.66698	24
224	HESS_TARGETS_OF_HOXA9_AND_MEIS1_DN	0.00498753	0.0461903	-0.565948	-1.6669	82
225	WENG_POR_TARGETS_LIVER_UP	0.00278164	0.042832	-0.633911	-1.66641	39
226	FINAK_BREAST_CANCER_SDPP_SIGNATURE	0.00292826	0.042832	-0.697257	-1.66628	23
227	REACTOME_TRP_CHANNELS	0.00433526	0.0458134	-0.670942	-1.66422	28
228	BLANCO_MELO_BETA_INTERFERON_TREATED_BRONCHIAL_EPITHELIAL_CELLS_UP	0.00102987	0.027279	-0.498056	-1.6633	355
229	WP_INTERACTIONS_BETWEEN_IMMUNE_CELLS_AND_MICRORNAS_IN_TUMOR_MICROENVIRONMENT	0.00137552	0.027279	-0.634483	-1.66303	37
230	REACTOME_NEGATIVE_REGULATORS_OF_DDX58_IFIH1_SIGNALING	0.00411523	0.0452675	-0.643179	-1.663	34
231	LIM_MAMMARY_STEM_CELL_DN	0.00102775	0.027279	-0.497562	-1.66021	393
232	REACTOME_GLUTAMATE_NEUROTRANSMITTER_RELEASE_CYCLE	0.00292826	0.042832	-0.694572	-1.65986	23
233	THUM_MIR21_TARGETS_HEART_DISEASE_UP	0.00452489	0.0458745	-0.737872	-1.65848	17
234	WENG_POR_TARGETS_LIVER_DN	0.00296736	0.0429432	-0.718188	-1.6563	19
235	FUJII_YBX1_TARGETS_UP	0.00417246	0.0457883	-0.628865	-1.65626	40
236	KEGG_LYSOSOME	0.00354191	0.0440922	-0.535343	-1.65615	121
237	REACTOME_SEROTONIN_NEUROTRANSMITTER_RELEASE_CYCLE	0.00452489	0.0458745	-0.736656	-1.65575	17
238	HAMAI_APOPTOSIS_VIA_TRAIL_DN	0.0011236	0.027279	-0.514919	-1.65536	191
239	REACTOME_NOREPINEPHRINE_NEUROTRANSMITTER_RELEASE_CYCLE	0.00452489	0.0458745	-0.736158	-1.65463	17
240	MIKKELSEN_NPC_HCP_WITH_H3K4ME3_AND_H3K27ME3	0.00110375	0.027279	-0.509325	-1.65363	206
241	REACTOME_ADRENALINE_NORADRENALINE_INHIBITS_INSULIN_SECRETION	0.00431034	0.0458134	-0.671011	-1.65346	27
242	MARKEY_RB1_ACUTE_LOF_DN	0.0010846	0.027279	-0.506076	-1.65306	219
243	REACTOME_OPIOID_SIGNALLING	0.00371747	0.0441426	-0.555209	-1.65175	88
244	WP_CANCER_IMMUNOTHERAPY_BY_PD1_BLOCKADE	0.00292826	0.042832	-0.688756	-1.64596	23
245	BOYLAN_MULTIPLE_MYELOMA_PCA1_UP	0.0047619	0.0459425	-0.535819	-1.64528	112
246	REACTOME_INITIAL_TRIGGERING_OF_COMPLEMENT	0.00294118	0.042832	-0.694455	-1.64492	22
247	EINAV_INTERFERON_SIGNATURE_IN_CANCER	0.00431034	0.0458134	-0.667485	-1.64477	27
248	MIKKELSEN_MCV6_LCP_WITH_H3K4ME3	0.00116279	0.027279	-0.519354	-1.64108	154
249	ROSS_AML_WITH_CBFB_MYH11_FUSION	0.00264901	0.0422685	-0.599103	-1.64062	50
250	WP_PHOSPHODIESTERASES_IN_NEURONAL_FUNCTION	0.00794702	0.0557616	-0.597604	-1.64036	51
251	XU_AKT1_TARGETS_6HR	0.00584795	0.0494195	-0.678113	-1.63926	25
252	IGLESIAS_E2F_TARGETS_UP	0.00115875	0.027279	-0.521384	-1.63906	143
253	LI_WILMS_TUMOR_VS_FETAL_KIDNEY_1_UP	0.00114548	0.027279	-0.513601	-1.63898	177
254	WP_OXIDATION_BY_CYTOCHROME_P450	0.00389105	0.0450416	-0.58385	-1.63809	62
255	REACTOME_INTEGRATION_OF_ENERGY_METABOLISM	0.00236967	0.0404893	-0.535047	-1.63784	107
256	NAKAYAMA_SOFT_TISSUE_TUMORS_PCA2_DN	0.00505689	0.0461903	-0.565018	-1.63764	77
257	BIOCARTA_NOS1_PATHWAY	0.00435414	0.0458134	-0.697177	-1.63759	21
258	KEGG_OLFACTORY_TRANSDUCTION	0.00105597	0.027279	-0.494648	-1.63745	298
259	MCMURRAY_TP53_HRAS_COOPERATION_RESPONSE_UP	0.00431034	0.0458134	-0.66424	-1.63678	27
260	LEIN_LOCALIZED_TO_DISTAL_AND_PROXIMAL_DENDRITES	0.00454545	0.0458745	-0.736617	-1.63565	16
261	REACTOME_ERK_MAPK_TARGETS	0.00294118	0.042832	-0.689446	-1.63306	22
262	KIM_PTEN_TARGETS_UP	0.00452489	0.0458745	-0.726113	-1.63205	17
263	SEMENZA_HIF1_TARGETS	0.00547945	0.0479685	-0.625221	-1.63131	36
264	REACTOME_DOPAMINE_NEUROTRANSMITTER_RELEASE_CYCLE	0.00294118	0.042832	-0.688392	-1.63056	22
265	LEE_CALORIE_RESTRICTION_MUSCLE_UP	0.00691563	0.0533759	-0.622799	-1.62917	38
266	SABATES_COLORECTAL_ADENOMA_DN	0.00106724	0.027279	-0.493704	-1.62897	284
267	DORSEY_GAB2_TARGETS	0.00852273	0.0584722	-0.647394	-1.62742	30
268	ZHONG_SECRETOME_OF_LUNG_CANCER_AND_FIBROBLAST	0.00117786	0.027279	-0.521406	-1.62559	132
269	TURASHVILI_BREAST_LOBULAR_CARCINOMA_VS_DUCTAL_NORMAL_DN	0.00495663	0.0461903	-0.546369	-1.62545	88
270	MANNE_COVID19_COMBINED_COHORT_VS_HEALTHY_DONOR_PLATELETS_UP	0.00114286	0.027279	-0.509003	-1.62414	169
271	REACTOME_INTERACTION_BETWEEN_L1_AND_ANKYRINS	0.00704225	0.0533759	-0.641578	-1.62347	31
272	YAN_ESCAPE_FROM_ANOIKIS	0.00292826	0.042832	-0.679339	-1.62346	23
273	ZHANG_RESPONSE_TO_IKK_INHIBITOR_AND_TNF_UP	0.00109649	0.027279	-0.498647	-1.62303	215
274	TONKS_TARGETS_OF_RUNX1_RUNX1T1_FUSION_GRANULOCYTE_DN	0.00598802	0.0504192	-0.715295	-1.62297	18
275	FOSTER_TOLERANT_MACROPHAGE_UP	0.00115741	0.027279	-0.511474	-1.62258	158
276	WP_SYNAPTIC_VESICLE_PATHWAY	0.00666667	0.0522391	-0.589307	-1.62174	52
277	WP_MICROGLIA_PATHOGEN_PHAGOCYTOSIS_PATHWAY	0.00556328	0.0483369	-0.615627	-1.62139	40
278	WINNEPENNINCKX_MELANOMA_METASTASIS_DN	0.00547196	0.0479685	-0.606095	-1.62129	44
279	MUELLER_METHYLATED_IN_GLIOBLASTOMA	0.00691563	0.0533759	-0.61894	-1.61907	38
280	DER_IFN_ALPHA_RESPONSE_UP	0.00631313	0.0511521	-0.561634	-1.61895	73
281	GOLUB_ALL_VS_AML_DN	0.00294118	0.042832	-0.683276	-1.61844	22
282	WP_COMPLEMENT_ACTIVATION	0.00294118	0.042832	-0.683267	-1.61842	22
283	KUROZUMI_RESPONSE_TO_ONCOCYTIC_VIRUS	0.00547196	0.0479685	-0.604941	-1.61821	44
284	VANLOO_SP3_TARGETS_DN	0.00498753	0.0461903	-0.548879	-1.61663	82
285	WP_FGF23_SIGNALLING_IN_HYPOPHOSPHATEMIC_RICKETS_AND_RELATED_DISORDERS	0.00435414	0.0458134	-0.688111	-1.6163	21
286	GRAHAM_CML_QUIESCENT_VS_NORMAL_QUIESCENT_DN	0.00556328	0.0483369	-0.613614	-1.61609	40
287	REACTOME_NCAM_SIGNALING_FOR_NEURITE_OUT_GROWTH	0.00388098	0.0450416	-0.574923	-1.6156	63
288	SATO_SILENCED_BY_METHYLATION_IN_PANCREATIC_CANCER_1	0.00102881	0.027279	-0.484122	-1.61539	394
289	BLANCO_MELO_COVID19_SARS_COV_2_INFECTION_A594_CELLS_UP	0.00503778	0.0461903	-0.551658	-1.6152	81
290	RODWELL_AGING_KIDNEY_NO_BLOOD_UP	0.00110375	0.027279	-0.497353	-1.61476	206
291	LEIN_LOCALIZED_TO_PROXIMAL_DENDRITES	0.00839161	0.0577437	-0.630939	-1.61313	32
292	REACTOME_GENERATION_OF_SECOND_MESSENGER_MOLECULES	0.00704225	0.0533759	-0.636813	-1.61142	31
293	REACTOME_PEPTIDE_LIGAND_BINDING_RECEPTORS	0.00112108	0.027279	-0.501329	-1.6113	189
294	JISON_SICKLE_CELL_DISEASE_UP	0.00114025	0.027279	-0.504266	-1.6101	178
295	LINDGREN_BLADDER_CANCER_CLUSTER_2B	0.00102881	0.027279	-0.483006	-1.61002	372
296	RUTELLA_RESPONSE_TO_HGF_UP	0.00102459	0.027279	-0.482034	-1.60999	406
297	LEE_LIVER_CANCER_E2F1_UP	0.00389105	0.0450416	-0.573556	-1.60921	62
298	GUENTHER_GROWTH_SPHERICAL_VS_ADHERENT_DN	0.0100575	0.0643046	-0.6561	-1.60835	26
299	WANG_RESPONSE_TO_BEXAROTENE_DN	0.010043	0.0643046	-0.644734	-1.60824	29
300	MIKKELSEN_MEF_LCP_WITH_H3K4ME3	0.00470588	0.0458745	-0.520882	-1.60747	117
301	REACTOME_ION_CHANNEL_TRANSPORT	0.00113507	0.027279	-0.502812	-1.60734	181
302	LEE_LIVER_CANCER_MYC_TGFA_UP	0.00390625	0.0450416	-0.575553	-1.60718	58
303	MARTIN_NFKB_TARGETS_UP	0.00687758	0.0533502	-0.602856	-1.6053	42
304	MARSON_FOXP3_TARGETS_DN	0.010596	0.0663068	-0.584728	-1.60501	51
305	ONO_FOXP3_TARGETS_DN	0.00556328	0.0483369	-0.610536	-1.60496	39
306	BIOCARTA_NDKDYNAMIN_PATHWAY	0.00603318	0.0506153	-0.713546	-1.6038	17
307	WP_THE_HUMAN_IMMUNE_RESPONSE_TO_TUBERCULOSIS	0.00439239	0.0458134	-0.67075	-1.60293	23
308	WP_HOSTPATHOGEN_INTERACTION_OF_HUMAN_CORONA_VIRUSES_MAPK_SIGNALING	0.0109589	0.0675775	-0.61426	-1.60271	36
309	REACTOME_PLATELET_HOMEOSTASIS	0.00498753	0.0461903	-0.544121	-1.60261	82
310	REACTOME_NEUTROPHIL_DEGRANULATION	0.00102249	0.027279	-0.477195	-1.60208	461
311	WANG_RESPONSE_TO_GSK3_INHIBITOR_SB216763_UP	0.00103413	0.027279	-0.480801	-1.60202	360
312	KONDO_PROSTATE_CANCER_WITH_H3K27ME3	0.00114286	0.027279	-0.501695	-1.60201	176
313	WP_TRYPTOPHAN_CATABOLISM_LEADING_TO_NAD_PRODUCTION	0.00759878	0.0542218	-0.732126	-1.60201	15
314	GRAHAM_CML_DIVIDING_VS_NORMAL_QUIESCENT_DN	0.00495663	0.0461903	-0.540156	-1.60128	85
315	MIKKELSEN_MCV6_ICP_WITH_H3K4ME3_AND_H3K27ME3	0.00839161	0.0577437	-0.625823	-1.60005	32
316	HASLINGER_B_CLL_WITH_11Q23_DELETION	0.00580552	0.0493695	-0.680708	-1.59891	21
317	KEGG_PANTOTHENATE_AND_COA_BIOSYNTHESIS	0.00606061	0.0506619	-0.719633	-1.59794	16
318	WENG_POR_TARGETS_GLOBAL_UP	0.00748503	0.0538248	-0.704247	-1.59791	18
319	RICKMAN_HEAD_AND_NECK_CANCER_D	0.010043	0.0643046	-0.64016	-1.59683	29
320	REACTOME_DAG_AND_IP3_SIGNALING	0.00556328	0.0483369	-0.606046	-1.59616	40
321	MEBARKI_HCC_PROGENITOR_WNT_DN	0.00627353	0.0511521	-0.547733	-1.59608	79
322	HAN_JNK_SINGALING_DN	0.0124481	0.0725123	-0.610044	-1.5958	38
323	DAZARD_UV_RESPONSE_CLUSTER_G2	0.00879765	0.0598266	-0.665188	-1.59545	24
324	REACTOME_G_ALPHA_S_SIGNALLING_EVENTS	0.004662	0.0458745	-0.508833	-1.59516	137
325	PEDRIOLI_MIR31_TARGETS_DN	0.00102775	0.027279	-0.478011	-1.59435	391
326	REACTOME_G_ALPHA_Z_SIGNALLING_EVENTS	0.00536913	0.0473608	-0.587779	-1.59435	47
327	STEGER_ADIPOGENESIS_UP	0.00580552	0.0493695	-0.678377	-1.59343	21
328	MARTIN_VIRAL_GPCR_SIGNALING_UP	0.00621891	0.0510634	-0.538324	-1.59268	84
329	JINESH_BLEBBISHIELD_TO_IMMUNE_CELL_FUSION_PBSHMS_DN	0.00102987	0.027279	-0.477603	-1.59251	363
330	CUI_TCF21_TARGETS_UP	0.0123288	0.072089	-0.610096	-1.59184	36
331	HOSHIDA_LIVER_CANCER_SUBCLASS_S1	0.0010917	0.027279	-0.487341	-1.59175	229
332	MIKKELSEN_IPS_LCP_WITH_H3K4ME3	0.00114811	0.027279	-0.499941	-1.59173	163
333	HUPER_BREAST_BASAL_VS_LUMINAL_DN	0.00531208	0.0472174	-0.574127	-1.5906	56
334	MCCLUNG_COCAINE_REWARD_5D	0.00636132	0.0511826	-0.555049	-1.5905	71
335	SENGUPTA_NASOPHARYNGEAL_CARCINOMA_DN	0.00105042	0.027279	-0.479297	-1.58966	312
336	HUMMEL_BURKITTS_LYMPHOMA_DN	0.00911854	0.0610231	-0.726434	-1.58956	15
337	MEISSNER_BRAIN_HCP_WITH_H3K4ME2_AND_H3K27ME3	0.00520833	0.0464736	-0.569064	-1.58906	58
338	BORCZUK_MALIGNANT_MESOTHELIOMA_DN	0.00494438	0.0461903	-0.529024	-1.58893	96
339	ZHAN_MULTIPLE_MYELOMA_CD1_VS_CD2_DN	0.00932091	0.0617576	-0.581117	-1.58674	49
340	PEDERSEN_METASTASIS_BY_ERBB2_ISOFORM_4	0.0060024	0.0504485	-0.522399	-1.58665	103
341	ZHONG_RESPONSE_TO_AZACITIDINE_AND_TSA_UP	0.00114679	0.027279	-0.498206	-1.58663	174
342	REACTOME_MHC_CLASS_II_ANTIGEN_PRESENTATION	0.00474496	0.0458745	-0.512652	-1.58622	123
343	WP_MAJOR_RECEPTORS_TARGETED_BY_EPINEPHRINE_AND_NOREPINEPHRINE	0.00911854	0.0610231	-0.724885	-1.58617	15
344	REACTOME_VOLTAGE_GATED_POTASSIUM_CHANNELS	0.010929	0.0674827	-0.593789	-1.58605	43
345	ONDER_CDH1_TARGETS_3_DN	0.010596	0.0663068	-0.577108	-1.5841	51
346	REACTOME_TRIGLYCERIDE_METABOLISM	0.0123288	0.072089	-0.606907	-1.58352	36
347	CHANG_IMMORTALIZED_BY_HPV31_DN	0.00520833	0.0464736	-0.567006	-1.58331	58
348	NABA_CORE_MATRISOME	0.0010661	0.027279	-0.479953	-1.58272	263
349	BOQUEST_STEM_CELL_CULTURED_VS_FRESH_DN	0.0113636	0.0693347	-0.629254	-1.58182	30
350	VERHAAK_AML_WITH_NPM1_MUTATED_DN	0.00108814	0.027279	-0.483512	-1.58094	238
351	LEE_NEURAL_CREST_STEM_CELL_DN	0.00472813	0.0458745	-0.51335	-1.58093	116
352	PID_IL8_CXCR2_PATHWAY	0.0111266	0.0681576	-0.615116	-1.5807	33
353	MATZUK_MALE_REPRODUCTION_SERTOLI	0.0115607	0.0700754	-0.636866	-1.57969	28
354	MANNE_COVID19_NONICU_VS_HEALTHY_DONOR_PLATELETS_UP	0.00466744	0.0458745	-0.504589	-1.57843	135
355	VILIMAS_NOTCH1_TARGETS_DN	0.0114943	0.0699473	-0.640475	-1.57822	27
356	MARKEY_RB1_CHRONIC_LOF_DN	0.00470588	0.0458745	-0.511127	-1.57812	118
357	WIERENGA_STAT5A_TARGETS_DN	0.00113379	0.027279	-0.493463	-1.5781	180
358	REACTOME_TRIGLYCERIDE_CATABOLISM	0.0102489	0.0650872	-0.65943	-1.57588	23
359	REACTOME_OTHER_SEMAPHORIN_INTERACTIONS	0.0118694	0.0708624	-0.683294	-1.57583	19
360	SCHLESINGER_METHYLATED_DE_NOVO_IN_CANCER	0.00495663	0.0461903	-0.529561	-1.57545	88
361	KEGG_CALCIUM_SIGNALING_PATHWAY	0.00114548	0.027279	-0.49367	-1.57537	177
362	PETROVA_ENDOTHELIUM_LYMPHATIC_VS_BLOOD_UP	0.00473373	0.0458745	-0.509181	-1.57533	125
363	WANG_ESOPHAGUS_CANCER_VS_NORMAL_UP	0.00470588	0.0458745	-0.510194	-1.57449	117
364	KEGG_ETHER_LIPID_METABOLISM	0.0115607	0.0700754	-0.634216	-1.57312	28
365	REACTOME_PHASE_4_RESTING_MEMBRANE_POTENTIAL	0.0118694	0.0708624	-0.681789	-1.57236	19
366	REACTOME_MATURATION_OF_SARS_COV_2_SPIKE_PROTEIN	0.0114778	0.0699388	-0.629851	-1.57111	29
367	BIOCARTA_NO1_PATHWAY	0.0115607	0.0700754	-0.633035	-1.57019	28
368	REACTOME_NEURONAL_SYSTEM	0.00102459	0.027279	-0.469944	-1.56961	406
369	REACTOME_GLUCAGON_LIKE_PEPTIDE_1_GLP1_REGULATES_INSULIN_SECRETION	0.00832178	0.0574339	-0.592666	-1.56869	41
370	DER_IFN_BETA_RESPONSE_UP	0.00605327	0.0506619	-0.518224	-1.56786	101
371	MCGOWAN_RSP6_TARGETS_UP	0.0133531	0.0763436	-0.679593	-1.5673	19
372	BIOCARTA_COMP_PATHWAY	0.0133531	0.0763436	-0.679345	-1.56672	19
373	WP_G_PROTEIN_SIGNALING_PATHWAYS	0.00493827	0.0461903	-0.523073	-1.56667	92
374	REACTOME_INWARDLY_RECTIFYING_K_CHANNELS	0.0205761	0.0996737	-0.605845	-1.56647	34
375	REACTOME_KINESINS	0.00652742	0.0516726	-0.559734	-1.56335	60
376	BAELDE_DIABETIC_NEPHROPATHY_UP	0.00619579	0.0510634	-0.527314	-1.56321	85
377	XU_HGF_TARGETS_INDUCED_BY_AKT1_6HR	0.0121212	0.0713794	-0.703781	-1.56274	16
378	REACTOME_RHO_GTPASES_ACTIVATE_NADPH_OXIDASES	0.0146628	0.0798531	-0.651319	-1.56218	24
379	REACTOME_GAP_JUNCTION_TRAFFICKING_AND_REGULATION	0.00939597	0.0617755	-0.575634	-1.5614	47
380	MEISSNER_BRAIN_HCP_WITH_H3_UNMETHYLATED	0.0219479	0.103188	-0.603806	-1.5612	34
381	SHIN_B_CELL_LYMPHOMA_CLUSTER_8	0.0178082	0.0903284	-0.597833	-1.55985	36
382	OUYANG_PROSTATE_CANCER_MARKERS	0.0101597	0.0647171	-0.663965	-1.55958	21
383	REACTOME_G_PROTEIN_MEDIATED_EVENTS	0.010596	0.0663068	-0.564687	-1.55772	53
384	JOHNSTONE_PARVB_TARGETS_2_UP	0.00353357	0.0440922	-0.499632	-1.5577	132
385	STAMBOLSKY_TARGETS_OF_MUTATED_TP53_DN	0.013245	0.0760071	-0.568554	-1.55696	50
386	MIKKELSEN_MCV6_ICP_WITH_H3K27ME3	0.00631313	0.0511521	-0.539975	-1.55652	73
387	PID_IL27_PATHWAY	0.0172414	0.088618	-0.634887	-1.55635	26
388	SCHRAETS_MLL_TARGETS_DN	0.0219479	0.103188	-0.601814	-1.55605	34
389	MIKKELSEN_MEF_ICP_WITH_H3K27ME3	0.00112233	0.027279	-0.484031	-1.55582	192
390	VALK_AML_CLUSTER_3	0.0143472	0.0792863	-0.623664	-1.55568	29
391	KEGG_SPHINGOLIPID_METABOLISM	0.0191781	0.0947717	-0.596083	-1.55528	36
392	WANG_BARRETTS_ESOPHAGUS_UP	0.0119205	0.0708652	-0.566454	-1.55485	51
393	REACTOME_TRANSMISSION_ACROSS_CHEMICAL_SYNAPSES	0.00107296	0.027279	-0.471567	-1.55341	266
394	LENAOUR_DENDRITIC_CELL_MATURATION_DN	0.00473373	0.0458745	-0.501975	-1.55304	125
395	MIKKELSEN_ES_ICP_WITH_H3K4ME3_AND_H3K27ME3	0.00473934	0.0458745	-0.500458	-1.55286	128
396	CHUNG_BLISTER_CYTOTOXICITY_DN	0.0136799	0.0775417	-0.580317	-1.55234	44
397	VALK_AML_CLUSTER_9	0.0219479	0.103188	-0.600111	-1.55164	34
398	REACTOME_TRANSPORT_OF_INORGANIC_CATIONS_ANIONS_AND_AMINO_ACIDS_OLIGOPEPTIDES	0.00595238	0.0502103	-0.508386	-1.55151	106
399	GAUSSMANN_MLL_AF4_FUSION_TARGETS_E_UP	0.00493827	0.0461903	-0.51772	-1.55034	93
400	WP_TOLLLIKE_RECEPTOR_SIGNALING_RELATED_TO_MYD88	0.0167832	0.0867445	-0.606077	-1.54957	32
401	BEIER_GLIOMA_STEM_CELL_DN	0.00904393	0.0607384	-0.549798	-1.54956	64
402	KIM_GERMINAL_CENTER_T_HELPER_UP	0.00784314	0.0554173	-0.553842	-1.54849	61
403	YANG_BCL3_TARGETS_UP	0.00104384	0.027279	-0.465779	-1.54846	328
404	REACTOME_OTHER_INTERLEUKIN_SIGNALING	0.016129	0.084495	-0.645103	-1.54727	24
405	ROVERSI_GLIOMA_COPY_NUMBER_UP	0.00490798	0.0461903	-0.514356	-1.54659	94
406	GAVIN_FOXP3_TARGETS_CLUSTER_P7	0.00495663	0.0461903	-0.519648	-1.54595	88
407	RICKMAN_HEAD_AND_NECK_CANCER_C	0.00735294	0.0534986	-0.513235	-1.5453	98
408	DARWICHE_SKIN_TUMOR_PROMOTER_UP	0.00471143	0.0458745	-0.495408	-1.54453	132
409	CUI_TCF21_TARGETS_DN	0.0181818	0.0916213	-0.604051	-1.54439	32
410	BORLAK_LIVER_CANCER_EGF_UP	0.010596	0.0663068	-0.559658	-1.54385	53
411	REACTOME_NITRIC_OXIDE_STIMULATES_GUANYLATE_CYCLASE	0.0163205	0.0852171	-0.669379	-1.54374	19
412	SERVITJA_ISLET_HNF1A_TARGETS_DN	0.00728155	0.0534986	-0.510454	-1.54326	100
413	MUELLER_COMMON_TARGETS_OF_AML_FUSIONS_DN	0.0184659	0.0925494	-0.613666	-1.54264	30
414	MEBARKI_HCC_PROGENITOR_FZD8CRD_DN	0.00102249	0.027279	-0.46104	-1.54139	415
415	PID_CD8_TCR_DOWNSTREAM_PATHWAY	0.0103493	0.0654748	-0.548429	-1.54115	63
416	REACTOME_INTERLEUKIN_37_SIGNALING	0.0190616	0.094512	-0.661279	-1.54113	20
417	REACTOME_PLATELET_ACTIVATION_SIGNALING_AND_AGGREGATION	0.00106496	0.027279	-0.466841	-1.5401	256
418	JINESH_BLEBBISHIELD_VS_LIVE_CONTROL_DN	0.00107759	0.027279	-0.468197	-1.53984	267
419	REACTOME_GAMMA_CARBOXYLATION_HYPUSINE_FORMATION_AND_ARYLSULFATASE_ACTIVATION	0.0166436	0.0862384	-0.581751	-1.5398	41
420	MCBRYAN_PUBERTAL_BREAST_3_4WK_UP	0.00111359	0.027279	-0.476871	-1.53966	198
421	WP_GPCRS_CLASS_C_METABOTROPIC_GLUTAMATE_PHEROMONE	0.0227273	0.105885	-0.693284	-1.53943	16
422	SAMOLS_TARGETS_OF_KHSV_MIRNAS_DN	0.0106242	0.0663068	-0.555583	-1.53922	56
423	REACTOME_ACETYLCHOLINE_NEUROTRANSMITTER_RELEASE_CYCLE	0.0242424	0.109958	-0.693156	-1.53914	16
424	WANG_IMMORTALIZED_BY_HOXA9_AND_MEIS1_UP	0.015493	0.0824688	-0.608194	-1.539	31
425	REACTOME_AQUAPORIN_MEDIATED_TRANSPORT	0.0145695	0.0797536	-0.561707	-1.53821	50
426	ABBUD_LIF_SIGNALING_1_UP	0.0166436	0.0862384	-0.581134	-1.53817	41
427	WP_MYOMETRIAL_RELAXATION_AND_CONTRACTION_PATHWAYS	0.00464037	0.0458745	-0.486578	-1.53777	153
428	LIN_SILENCED_BY_TUMOR_MICROENVIRONMENT	0.00728155	0.0534986	-0.508619	-1.53771	100
429	MEBARKI_HCC_PROGENITOR_WNT_DN_BLOCKED_BY_FZD8CRD	0.0117188	0.0706635	-0.551236	-1.53762	57
430	TAKEDA_TARGETS_OF_NUP98_HOXA9_FUSION_3D_DN	0.0215517	0.10226	-0.623982	-1.53758	27
431	ODONNELL_TFRC_TARGETS_UP	0.00103306	0.027279	-0.460716	-1.53695	358
432	DURAND_STROMA_S_UP	0.00106724	0.027279	-0.465888	-1.53685	283
433	MCCLUNG_CREB1_TARGETS_UP	0.00741656	0.0534986	-0.511232	-1.5355	96
434	HOLLERN_EMT_BREAST_TUMOR_UP	0.00465658	0.0458745	-0.490677	-1.53547	134
435	CHIARADONNA_NEOPLASTIC_TRANSFORMATION_CDC25_DN	0.00463499	0.0458745	-0.488282	-1.535	143
436	XU_GH1_EXOGENOUS_TARGETS_UP	0.0162602	0.0850857	-0.568406	-1.53388	46
437	ONO_FOXP3_TARGETS_UP	0.0174165	0.0892152	-0.65296	-1.53373	21
438	REACTOME_COSTIMULATION_BY_THE_CD28_FAMILY	0.0089172	0.0602744	-0.539751	-1.53361	67
439	REACTOME_G_ALPHA_Q_SIGNALLING_EVENTS	0.00110497	0.027279	-0.471922	-1.53238	213
440	NABA_ECM_AFFILIATED	0.00342857	0.0440922	-0.480976	-1.53214	164
441	CAIRO_LIVER_DEVELOPMENT_DN	0.00109649	0.027279	-0.470533	-1.53152	215
442	WP_AIRWAY_SMOOTH_MUSCLE_CELL_CONTRACTION	0.0241327	0.109635	-0.680907	-1.53044	17
443	MOREAUX_MULTIPLE_MYELOMA_BY_TACI_UP	0.00103199	0.027279	-0.458891	-1.53033	345
444	REACTOME_TNFS_BIND_THEIR_PHYSIOLOGICAL_RECEPTORS	0.0186514	0.0930759	-0.613416	-1.53012	29
445	WANG_BARRETTS_ESOPHAGUS_AND_ESOPHAGUS_CANCER_UP	0.0215517	0.10226	-0.624183	-1.53011	26
446	ZHAN_MULTIPLE_MYELOMA_SPIKED	0.0191176	0.0946886	-0.645792	-1.52966	22
447	ZHENG_IL22_SIGNALING_UP	0.0106383	0.0663068	-0.554592	-1.52938	54
448	BLANCO_MELO_MERS_COV_INFECTION_MCR5_CELLS_DN	0.0194715	0.0953197	-0.595021	-1.52906	33
449	REACTOME_ANTI_INFLAMMATORY_RESPONSE_FAVOURING_LEISHMANIA_PARASITE_INFECTION	0.00345622	0.0440922	-0.480758	-1.52893	161
450	PID_IL8_CXCR1_PATHWAY	0.0215517	0.10226	-0.62357	-1.52861	26
451	BOSCO_EPITHELIAL_DIFFERENTIATION_MODULE	0.0117493	0.0707558	-0.547201	-1.52835	60
452	CERVERA_SDHB_TARGETS_1_UP	0.00829384	0.0573265	-0.496287	-1.52785	115
453	REACTOME_ACTIVATION_OF_NMDA_RECEPTORS_AND_POSTSYNAPTIC_EVENTS	0.00617284	0.0510634	-0.510056	-1.52739	93
454	RAY_TARGETS_OF_P210_BCR_ABL_FUSION_DN	0.0212766	0.101789	-0.69778	-1.52686	15
455	FINETTI_BREAST_CANCER_KINOME_GREEN	0.0287879	0.122085	-0.687571	-1.52674	16
456	WP_CANNABINOID_RECEPTOR_SIGNALING	0.0186514	0.0930759	-0.611707	-1.52586	29
457	JAEGER_METASTASIS_DN	0.00107643	0.027279	-0.465234	-1.52558	245
458	REACTOME_SYNTHESIS_OF_VERY_LONG_CHAIN_FATTY_ACYL_COAS	0.0234604	0.108105	-0.654168	-1.52456	20
459	REACTOME_ANTIGEN_ACTIVATES_B_CELL_RECEPTOR_BCR_LEADING_TO_GENERATION_OF_SECOND_MESSENGERS	0.0213068	0.101829	-0.606186	-1.52383	30
460	REACTOME_VITAMIN_B5_PANTOTHENATE_METABOLISM	0.0271493	0.117613	-0.677921	-1.52373	17
461	GAL_LEUKEMIC_STEM_CELL_DN	0.00108932	0.027279	-0.465982	-1.52306	227
462	LEE_NEURAL_CREST_STEM_CELL_UP	0.00576701	0.0493695	-0.483633	-1.52258	144
463	REACTOME_CGMP_EFFECTS	0.0227964	0.105994	-0.695233	-1.52128	15
464	DE_YY1_TARGETS_UP	0.0164671	0.0855881	-0.670259	-1.52079	18
465	BIOCARTA_CSK_PATHWAY	0.0249267	0.111424	-0.652371	-1.52037	20
466	SCHAEFFER_PROSTATE_DEVELOPMENT_48HR_UP	0.00102669	0.027279	-0.454264	-1.51996	428
467	TURASHVILI_BREAST_LOBULAR_CARCINOMA_VS_LOBULAR_NORMAL_DN	0.00881612	0.0598643	-0.527804	-1.51966	72
468	KEGG_B_CELL_RECEPTOR_SIGNALING_PATHWAY	0.0075188	0.0539002	-0.524217	-1.51938	75
469	WANG_MLL_TARGETS	0.00106383	0.027279	-0.460236	-1.5192	286
470	TURASHVILI_BREAST_LOBULAR_CARCINOMA_VS_DUCTAL_NORMAL_UP	0.0102433	0.0650872	-0.536357	-1.5188	66
471	REACTOME_RESPONSE_TO_ELEVATED_PLATELET_CYTOSOLIC_CA2	0.00469484	0.0458745	-0.487754	-1.51872	129
472	WP_TYPE_I_INTERFERON_INDUCTION_AND_SIGNALING_DURING_SARSCOV2_INFECTION	0.0200861	0.0978816	-0.608668	-1.51827	29
473	REACTOME_NEUROTRANSMITTER_RECEPTORS_AND_POSTSYNAPTIC_SIGNAL_TRANSMISSION	0.00111732	0.027279	-0.468853	-1.51795	203
474	BOYAULT_LIVER_CANCER_SUBCLASS_G5_DN	0.0244253	0.110462	-0.615979	-1.51786	27
475	HOFFMANN_PRE_BI_TO_LARGE_PRE_BII_LYMPHOCYTE_DN	0.0075662	0.0540727	-0.525382	-1.51773	74
476	SEKI_INFLAMMATORY_RESPONSE_LPS_UP	0.0075662	0.0540727	-0.525353	-1.51764	74
477	CROONQUIST_NRAS_SIGNALING_UP	0.0246238	0.110927	-0.584617	-1.51662	35
478	TARTE_PLASMA_CELL_VS_PLASMABLAST_UP	0.00102881	0.027279	-0.454926	-1.51642	372
479	GRAHAM_NORMAL_QUIESCENT_VS_NORMAL_DIVIDING_UP	0.015625	0.0828859	-0.543624	-1.51639	57
480	TONKS_TARGETS_OF_RUNX1_RUNX1T1_FUSION_ERYTHROCYTE_DN	0.0179641	0.0909198	-0.6683	-1.51635	18
481	BOHN_PRIMARY_IMMUNODEFICIENCY_SYNDROM_DN	0.0261348	0.114869	-0.578384	-1.51599	37
482	KERLEY_RESPONSE_TO_CISPLATIN_UP	0.0177596	0.0901804	-0.567506	-1.51585	43
483	PLASARI_TGFB1_SIGNALING_VIA_NFIC_10HR_UP	0.0173797	0.089131	-0.54933	-1.51539	55
484	WP_VITAMIN_D_RECEPTOR_PATHWAY	0.00229095	0.0394401	-0.475862	-1.51506	173
485	DARWICHE_SQUAMOUS_CELL_CARCINOMA_UP	0.00465658	0.0458745	-0.482188	-1.51425	140
486	HELLER_HDAC_TARGETS_SILENCED_BY_METHYLATION_DN	0.00107643	0.027279	-0.46022	-1.51414	268
487	MANNE_COVID19_COMBINED_COHORT_VS_HEALTHY_DONOR_PLATELETS_DN	0.0010917	0.027279	-0.464943	-1.51387	209
488	KEGG_RIG_I_LIKE_RECEPTOR_SIGNALING_PATHWAY	0.0141026	0.0785784	-0.536112	-1.5138	65
489	BRACHAT_RESPONSE_TO_METHOTREXATE_DN	0.0190058	0.0943366	-0.626037	-1.51337	25
490	WOOD_EBV_EBNA1_TARGETS_DN	0.0187919	0.0936596	-0.557815	-1.51307	47
491	CHYLA_CBFA2T3_TARGETS_UP	0.00103306	0.027279	-0.453492	-1.51285	358
492	WAMUNYOKOLI_OVARIAN_CANCER_LMP_UP	0.0010661	0.027279	-0.458418	-1.51247	257
493	REACTOME_ARACHIDONIC_ACID_METABOLISM	0.0169271	0.0873905	-0.541481	-1.51204	58
494	WP_PURINERGIC_SIGNALING	0.0233196	0.107778	-0.584682	-1.51175	34
495	ZHENG_FOXP3_TARGETS_UP	0.0219941	0.103301	-0.63005	-1.51117	24
496	HORIUCHI_WTAP_TARGETS_UP	0.00105932	0.027279	-0.456967	-1.50984	294
497	DEMAGALHAES_AGING_DN	0.0243161	0.110184	-0.689496	-1.50873	15
498	SWEET_LUNG_CANCER_KRAS_UP	0.00102354	0.027279	-0.449563	-1.50841	453
499	MIYAGAWA_TARGETS_OF_EWSR1_ETS_FUSIONS_UP	0.0010661	0.027279	-0.456879	-1.50739	257
500	WP_EICOSANOID_SYNTHESIS	0.0234604	0.108105	-0.62766	-1.50544	24
501	MIKKELSEN_MCV6_HCP_WITH_H3K27ME3	0.00102249	0.027279	-0.450199	-1.50515	415
502	TAKEDA_TARGETS_OF_NUP98_HOXA9_FUSION_6HR_DN	0.0218878	0.103188	-0.562595	-1.50493	44
503	GAVIN_FOXP3_TARGETS_CLUSTER_P4	0.00736196	0.0534986	-0.500417	-1.50468	94
504	GAUSSMANN_MLL_AF4_FUSION_TARGETS_F_UP	0.00114679	0.027279	-0.472351	-1.50429	174
505	ZHAN_MULTIPLE_MYELOMA_MF_UP	0.0205479	0.0996414	-0.560091	-1.50332	45
506	HIRSCH_CELLULAR_TRANSFORMATION_SIGNATURE_UP	0.00109409	0.027279	-0.460483	-1.50251	235
507	WEBER_METHYLATED_ICP_IN_FIBROBLAST	0.0378788	0.144847	-0.676496	-1.50215	16
508	REACTOME_N_GLYCAN_ANTENNAE_ELONGATION_IN_THE_MEDIAL_TRANS_GOLGI	0.0287356	0.122036	-0.612486	-1.50144	26
509	LEI_HOXC8_TARGETS_DN	0.0316742	0.130617	-0.667791	-1.50096	17
510	REACTOME_G_PROTEIN_ACTIVATION	0.0248902	0.111369	-0.628076	-1.50095	23
511	MULLIGHAN_MLL_SIGNATURE_2_UP	0.00102459	0.027279	-0.449326	-1.50075	406
512	LEE_LIVER_CANCER_ACOX1_UP	0.0181113	0.0913652	-0.533963	-1.5005	63
513	MIKKELSEN_MEF_HCP_WITH_H3_UNMETHYLATED	0.00108814	0.027279	-0.458953	-1.49985	221
514	MORI_MATURE_B_LYMPHOCYTE_UP	0.00618812	0.0510634	-0.504988	-1.4997	87
515	SMID_BREAST_CANCER_RELAPSE_IN_LUNG_UP	0.0264706	0.115227	-0.633137	-1.49968	22
516	CHEN_LIVER_METABOLISM_QTL_CIS	0.00740741	0.0534986	-0.501687	-1.49886	90
517	KEGG_ARGININE_AND_PROLINE_METABOLISM	0.0253333	0.112698	-0.544473	-1.49836	52
518	NABA_ECM_REGULATORS	0.00108578	0.027279	-0.457826	-1.49824	223
519	WP_NEPHROTIC_SYNDROME	0.0192572	0.0947717	-0.562395	-1.49756	42
520	BIDUS_METASTASIS_DN	0.00582072	0.0493695	-0.476978	-1.49734	141
521	KEGG_REGULATION_OF_AUTOPHAGY	0.0237762	0.10874	-0.58547	-1.49688	32
522	AMIT_SERUM_RESPONSE_240_MCF10A	0.0264901	0.115227	-0.54259	-1.49677	53
523	RIGGI_EWING_SARCOMA_PROGENITOR_UP	0.00102041	0.027279	-0.447435	-1.49655	410
524	XIE_ST_HSC_S1PR3_OE_DN	0.0263543	0.115227	-0.626198	-1.49647	23
525	LEE_NAIVE_T_LYMPHOCYTE	0.0311573	0.129673	-0.648867	-1.49643	19
526	SCHUETZ_BREAST_CANCER_DUCTAL_INVASIVE_DN	0.00627353	0.0511521	-0.513493	-1.49631	79
527	HOFMANN_MYELODYSPLASTIC_SYNDROM_RISK_DN	0.0264706	0.115227	-0.631578	-1.49599	22
528	REACTOME_VASOPRESSIN_REGULATES_RENAL_WATER_HOMEOSTASIS_VIA_AQUAPORINS	0.0192572	0.0947717	-0.561703	-1.49571	42
529	WENG_POR_TARGETS_GLOBAL_DN	0.0279412	0.119811	-0.631354	-1.49546	22
530	WP_PATHOGENESIS_OF_SARSCOV2_MEDIATED_BY_NSP9NSP10_COMPLEX	0.0322581	0.132084	-0.64166	-1.49541	20
531	WORSCHECH_TUMOR_REJECTION_UP	0.0227273	0.105885	-0.541858	-1.49478	55
532	KEGG_O_GLYCAN_BIOSYNTHESIS	0.0272597	0.117981	-0.599093	-1.49439	29
533	REACTOME_RAS_PROCESSING	0.0278184	0.119506	-0.625139	-1.49393	23
534	LU_IL4_SIGNALING	0.00738007	0.0534986	-0.500248	-1.49326	89
535	REACTOME_RHOG_GTPASE_CYCLE	0.0138539	0.0783363	-0.518545	-1.493	72
536	REACTOME_ACTIVATION_OF_MATRIX_METALLOPROTEINASES	0.0278164	0.119506	-0.580876	-1.49271	33
537	REACTOME_GABA_B_RECEPTOR_ACTIVATION	0.0192572	0.0947717	-0.560574	-1.49271	42
538	PID_RAS_PATHWAY	0.0241477	0.109635	-0.593793	-1.49268	30
539	REACTOME_RAC1_GTPASE_CYCLE	0.00226757	0.0393301	-0.466614	-1.49223	180
540	GOZGIT_ESR1_TARGETS_UP	0.00582072	0.0493695	-0.475036	-1.49179	140
541	REACTOME_ANCHORING_FIBRIL_FORMATION	0.0303951	0.1275	-0.681436	-1.49109	15
542	JOHNSTONE_PARVB_TARGETS_3_UP	0.00102041	0.027279	-0.445507	-1.4901	410
543	HELLEBREKERS_SILENCED_DURING_TUMOR_ANGIOGENESIS	0.010101	0.0644322	-0.516909	-1.49003	73
544	WP_KYNURENINE_PATHWAY_AND_LINKS_TO_CELLULAR_SENESCENCE	0.0322108	0.132084	-0.62331	-1.48956	23
545	LEE_LIVER_CANCER_ACOX1_DN	0.0166667	0.0862384	-0.527329	-1.489	65
546	REACTOME_EXTRACELLULAR_MATRIX_ORGANIZATION	0.00105708	0.027279	-0.449793	-1.48773	296
547	HOFFMANN_IMMATURE_TO_MATURE_B_LYMPHOCYTE_UP	0.0208623	0.100221	-0.564763	-1.48743	40
548	ODONNELL_TARGETS_OF_MYC_AND_TFRC_UP	0.0100503	0.0643046	-0.512115	-1.48637	76
549	GOLDRATH_ANTIGEN_RESPONSE	0.00103306	0.027279	-0.445438	-1.48531	337
550	EPPERT_CE_HSC_LSC	0.0315068	0.130468	-0.56924	-1.48524	36
551	KANG_IMMORTALIZED_BY_TERT_DN	0.00980392	0.0634992	-0.493181	-1.48492	98
552	BIOCARTA_CYTOKINE_PATHWAY	0.0319149	0.131493	-0.678472	-1.48461	15
553	VALK_AML_CLUSTER_5	0.0255682	0.113307	-0.590556	-1.48454	30
554	NAKAMURA_ADIPOGENESIS_EARLY_DN	0.0315501	0.130468	-0.573907	-1.48389	34
555	CHIARADONNA_NEOPLASTIC_TRANSFORMATION_KRAS_CDC25_DN	0.0306667	0.128406	-0.539011	-1.48333	52
556	WU_CELL_MIGRATION	0.00228571	0.0394401	-0.464505	-1.48326	176
557	CHEN_ETV5_TARGETS_SERTOLI	0.026393	0.115227	-0.618309	-1.48301	24
558	KEGG_AXON_GUIDANCE	0.00829384	0.0573265	-0.477816	-1.48261	128
559	REACTOME_SENSORY_PROCESSING_OF_SOUND	0.0151324	0.0811175	-0.512697	-1.48108	74
560	KEGG_NEUROACTIVE_LIGAND_RECEPTOR_INTERACTION	0.00107643	0.027279	-0.450107	-1.48087	268
561	KANG_IMMORTALIZED_BY_TERT_UP	0.00990099	0.06386	-0.498557	-1.4806	87
562	KEGG_VIRAL_MYOCARDITIS	0.0164557	0.0855881	-0.519502	-1.47994	68
563	REACTOME_TRANSPORT_OF_VITAMINS_NUCLEOSIDES_AND_RELATED_MOLECULES	0.0246238	0.110927	-0.553174	-1.47973	44
564	ROSS_AML_WITH_AML1_ETO_FUSION	0.0163728	0.0853856	-0.513463	-1.47837	72
565	ZHU_CMV_ALL_UP	0.0120482	0.0712454	-0.486268	-1.47805	105
566	ACOSTA_PROLIFERATION_INDEPENDENT_MYC_TARGETS_DN	0.0154028	0.0821781	-0.481256	-1.47767	111
567	MEISSNER_NPC_ICP_WITH_H3_UNMETHYLATED	0.0344311	0.137901	-0.65118	-1.4775	18
568	YAO_TEMPORAL_RESPONSE_TO_PROGESTERONE_CLUSTER_6	0.0164349	0.0855881	-0.516185	-1.47711	70
569	REACTOME_OLFACTORY_SIGNALING_PATHWAY	0.00106383	0.027279	-0.447441	-1.47681	287
570	SERVITJA_LIVER_HNF1A_TARGETS_UP	0.00822562	0.0571107	-0.474045	-1.47667	131
571	GAUSSMANN_MLL_AF4_FUSION_TARGETS_A_DN	0.00987654	0.0637912	-0.492969	-1.47651	92
572	MANNE_COVID19_NONICU_VS_HEALTHY_DONOR_PLATELETS_DN	0.00112233	0.027279	-0.459329	-1.47631	193
573	WP_CYTOKINES_AND_INFLAMMATORY_RESPONSE	0.0307918	0.128697	-0.615456	-1.47616	24
574	REACTOME_ADORA2B_MEDIATED_ANTI_INFLAMMATORY_CYTOKINES_PRODUCTION	0.00947867	0.0620873	-0.475659	-1.47591	128
575	WP_SARS_CORONAVIRUS_AND_INNATE_IMMUNITY	0.0286944	0.122036	-0.591565	-1.47561	29
576	REACTOME_FCERI_MEDIATED_CA_2_MOBILIZATION	0.0225352	0.105308	-0.583071	-1.47543	31
577	REACTOME_RHOQ_GTPASE_CYCLE	0.0247074	0.111016	-0.527739	-1.47496	59
578	REACTOME_ABC_TRANSPORTERS_IN_LIPID_HOMEOSTASIS	0.0344311	0.137901	-0.649738	-1.47423	18
579	WP_NOVEL_INTRACELLULAR_COMPONENTS_OF_RIGILIKE_RECEPTOR_RLR_PATHWAY	0.0247396	0.111016	-0.527848	-1.47397	58
580	BIOCARTA_IL12_PATHWAY	0.0400593	0.150336	-0.638857	-1.47335	19
581	REACTOME_SEMAPHORIN_INTERACTIONS	0.0180879	0.0913652	-0.522492	-1.4726	64
582	KOYAMA_SEMA3B_TARGETS_UP	0.00107411	0.027279	-0.448705	-1.47233	243
583	ONO_AML1_TARGETS_UP	0.0307918	0.128697	-0.613426	-1.4713	24
584	MEBARKI_HCC_PROGENITOR_WNT_DN_CTNNB1_INDEPENDENT	0.0424242	0.155527	-0.662596	-1.47129	16
585	HEIDENBLAD_AMPLICON_8Q24_DN	0.0375522	0.144199	-0.5595	-1.4708	39
586	REACTOME_NEUROTRANSMITTER_RELEASE_CYCLE	0.0264901	0.115227	-0.537086	-1.47079	50
587	WANG_METASTASIS_OF_BREAST_CANCER_ESR1_UP	0.0445104	0.158922	-0.637648	-1.47056	19
588	VALK_AML_CLUSTER_6	0.0384088	0.145877	-0.568683	-1.47038	34
589	KEGG_VASCULAR_SMOOTH_MUSCLE_CONTRACTION	0.0154578	0.0823763	-0.479569	-1.4703	110
590	VANTVEER_BREAST_CANCER_ESR1_DN	0.00326442	0.0438833	-0.450167	-1.46901	218
591	RUTELLA_RESPONSE_TO_CSF2RB_AND_IL4_UP	0.00104493	0.027279	-0.442039	-1.4689	324
592	LEE_AGING_NEOCORTEX_UP	0.0126422	0.0732743	-0.506285	-1.46741	77
593	SMIRNOV_CIRCULATING_ENDOTHELIOCYTES_IN_CANCER_UP	0.00580046	0.0493695	-0.463584	-1.46692	155
594	REACTOME_RIPK1_MEDIATED_REGULATED_NECROSIS	0.0301291	0.126728	-0.587937	-1.46656	29
595	ZHAN_MULTIPLE_MYELOMA_DN	0.0305981	0.128235	-0.556785	-1.46642	40
596	AIGNER_ZEB1_TARGETS	0.0411523	0.15295	-0.566906	-1.46579	34
597	AZARE_NEOPLASTIC_TRANSFORMATION_BY_STAT3_UP	0.0106132	0.0663068	-0.47305	-1.46569	124
598	REACTOME_DARPP_32_EVENTS	0.0322581	0.132084	-0.6108	-1.465	24
599	WP_SPHINGOLIPID_METABOLISM_GENERAL_OVERVIEW	0.0366032	0.142774	-0.613014	-1.46496	23
600	MISHRA_CARCINOMA_ASSOCIATED_FIBROBLAST_DN	0.0322581	0.132084	-0.610672	-1.46469	24
601	PID_IL12_2PATHWAY	0.0248366	0.111273	-0.523631	-1.46402	61
602	KEGG_FC_GAMMA_R_MEDIATED_PHAGOCYTOSIS	0.0111111	0.0681531	-0.488885	-1.46399	93
603	YANG_BREAST_CANCER_ESR1_LASER_DN	0.0311653	0.129673	-0.542377	-1.46364	46
604	SERVITJA_ISLET_HNF1A_TARGETS_UP	0.00459242	0.0458745	-0.459635	-1.4634	163
605	BROWNE_HCMV_INFECTION_8HR_UP	0.0110294	0.0679218	-0.485951	-1.46315	98
606	SIG_PIP3_SIGNALING_IN_B_LYMPHOCYTES	0.039726	0.14957	-0.5607	-1.46296	36
607	LANG_MYB_FAMILY_TARGETS	0.0301291	0.126728	-0.586101	-1.46198	29
608	GAVIN_FOXP3_TARGETS_CLUSTER_P3	0.00693642	0.0533759	-0.460916	-1.46131	156
609	WANG_CLASSIC_ADIPOGENIC_TARGETS_OF_PPARG	0.0344828	0.137901	-0.592914	-1.46102	27
610	WANG_BARRETTS_ESOPHAGUS_DN	0.0350877	0.139477	-0.60392	-1.4599	25
611	MATZUK_SPERMATID_DIFFERENTIATION	0.0445063	0.158922	-0.567898	-1.45936	33
612	WANG_ADIPOGENIC_GENES_REPRESSED_BY_SIRT1	0.033046	0.134242	-0.595284	-1.45927	26
613	REACTOME_TRANSPORT_OF_BILE_SALTS_AND_ORGANIC_ACIDS_METAL_IONS_AND_AMINE_COMPOUNDS	0.0136307	0.0773577	-0.492244	-1.45924	85
614	EBAUER_TARGETS_OF_PAX3_FOXO1_FUSION_UP	0.00334448	0.0440922	-0.453505	-1.45911	186
615	ROPERO_HDAC2_TARGETS	0.0120048	0.0712454	-0.480217	-1.45853	103
616	WP_REGULATION_OF_TOLLLIKE_RECEPTOR_SIGNALING_PATHWAY	0.00697674	0.0533759	-0.46385	-1.45787	142
617	LU_AGING_BRAIN_DN	0.00693642	0.0533759	-0.462896	-1.45768	146
618	SUMI_HNF4A_TARGETS	0.0344828	0.137901	-0.591495	-1.45752	27
619	REACTOME_KERATAN_SULFATE_BIOSYNTHESIS	0.0344828	0.137901	-0.591397	-1.45728	27
620	SALVADOR_MARTIN_PEDIATRIC_TBD_ANTI_TNF_THERAPY_NONRESPONDER_PRE_TREATMENT_UP	0.0391872	0.147769	-0.620179	-1.45673	21
621	REACTOME_AFLATOXIN_ACTIVATION_AND_DETOXIFICATION	0.0459941	0.162099	-0.631415	-1.45619	19
622	REACTOME_LEISHMANIA_INFECTION	0.00107759	0.027279	-0.443827	-1.45601	246
623	WANG_TNF_TARGETS	0.0366032	0.142774	-0.609167	-1.45577	23
624	REACTOME_SENSORY_PERCEPTION	0.00102354	0.027279	-0.433514	-1.45456	453
625	WP_MAPK_SIGNALING_PATHWAY	0.00107411	0.027279	-0.44274	-1.45439	247
626	REACTOME_INTEGRIN_CELL_SURFACE_INTERACTIONS	0.0136307	0.0773577	-0.490597	-1.45436	85
627	REACTOME_DEFECTIVE_C1GALT1C1_CAUSES_TN_POLYAGGLUTINATION_SYNDROME_TNPS	0.0482655	0.166535	-0.646745	-1.45366	17
628	WORSCHECH_TUMOR_EVASION_AND_TOLEROGENICITY_UP	0.0329986	0.134167	-0.582617	-1.45329	29
629	HOFFMANN_LARGE_TO_SMALL_PRE_BII_LYMPHOCYTE_DN	0.0261438	0.114869	-0.519743	-1.45315	61
630	REACTOME_GLUTATHIONE_CONJUGATION	0.0452675	0.161015	-0.561987	-1.45307	34
631	KAAB_FAILED_HEART_VENTRICLE_DN	0.0343879	0.137901	-0.545595	-1.45282	42
632	GAUSSMANN_MLL_AF4_FUSION_TARGETS_F_DN	0.0452675	0.161015	-0.561834	-1.45267	34
633	GNATENKO_PLATELET_SIGNATURE	0.0359613	0.141499	-0.555175	-1.45227	38
634	BRIDEAU_IMPRINTED_GENES	0.0230769	0.107083	-0.514317	-1.45226	65
635	PID_ARF6_PATHWAY	0.0465116	0.16355	-0.559773	-1.45217	35
636	REACTOME_GLYCOSPHINGOLIPID_METABOLISM	0.0327869	0.133541	-0.543622	-1.45205	43
637	DELASERNA_MYOD_TARGETS_UP	0.0174346	0.0892152	-0.492143	-1.45116	83
638	GENTLES_LEUKEMIC_STEM_CELL_UP	0.0344828	0.137901	-0.588709	-1.45066	27
639	REACTOME_CDC42_GTPASE_CYCLE	0.00812065	0.0566172	-0.457439	-1.44989	157
640	NIKOLSKY_BREAST_CANCER_22Q13_AMPLICON	0.05	0.16951	-0.652573	-1.44903	16
641	WP_TOLLLIKE_RECEPTOR_SIGNALING_PATHWAY	0.0108959	0.0674499	-0.478824	-1.44865	101
642	SHEN_SMARCA2_TARGETS_DN	0.00320171	0.0438833	-0.438774	-1.44741	283
643	CHIARADONNA_NEOPLASTIC_TRANSFORMATION_CDC25_UP	0.0130024	0.0749862	-0.468724	-1.44716	119
644	PETROVA_ENDOTHELIUM_LYMPHATIC_VS_BLOOD_DN	0.00812065	0.0566172	-0.456019	-1.44539	157
645	WP_ESTROGEN_METABOLISM	0.0494012	0.168662	-0.637026	-1.44539	18
646	MULLIGHAN_MLL_SIGNATURE_1_DN	0.00217865	0.0379298	-0.442085	-1.44495	227
647	BLANCO_MELO_RESPIRATORY_SYNCYTIAL_VIRUS_INFECTION_A594_CELLS_DN	0.0189573	0.0941969	-0.472029	-1.44493	107
648	AIYAR_COBRA1_TARGETS_UP	0.0417246	0.153843	-0.549257	-1.44387	39
649	VALK_AML_WITH_EVI1	0.0455882	0.161037	-0.609375	-1.4434	22
650	ZWANG_EGF_PERSISTENTLY_DN	0.0338542	0.137284	-0.516868	-1.44331	58
651	RUAN_RESPONSE_TO_TNF_DN	0.0150754	0.0809908	-0.495815	-1.44327	78
652	DACOSTA_ERCC3_ALLELE_XPCS_VS_TTD_UP	0.0344828	0.137901	-0.585659	-1.44314	27
653	GAVIN_FOXP3_TARGETS_CLUSTER_P2	0.0214918	0.10226	-0.497582	-1.44218	77
654	KEGG_TOLL_LIKE_RECEPTOR_SIGNALING_PATHWAY	0.0133983	0.0764589	-0.477957	-1.44218	99
655	HOEGERKORP_CD44_TARGETS_TEMPORAL_DN	0.0455882	0.161037	-0.608816	-1.44207	22
656	MATTHEWS_AP1_TARGETS	0.0558069	0.182774	-0.641576	-1.44204	17
657	LIU_PROSTATE_CANCER_DN	0.00102145	0.027279	-0.429373	-1.44201	472
658	HOLLERN_ADENOMYOEPITHELIAL_BREAST_TUMOR	0.0558069	0.182774	-0.641304	-1.44143	17
659	FURUKAWA_DUSP6_TARGETS_PCI35_UP	0.0253165	0.112698	-0.505935	-1.44129	68
660	WP_SPHINGOLIPID_METABOLISM_INTEGRATED_PATHWAY	0.0366569	0.142774	-0.600656	-1.44067	24
661	WP_NONGENOMIC_ACTIONS_OF_125_DIHYDROXYVITAMIN_D3	0.022756	0.105913	-0.50511	-1.44012	69
662	REACTOME_DEFECTIVE_GALNT3_CAUSES_FAMILIAL_HYPERPHOSPHATEMIC_TUMORAL_CALCINOSIS_HFTC	0.0515152	0.172749	-0.648532	-1.44006	16
663	CHARAFE_BREAST_CANCER_LUMINAL_VS_MESENCHYMAL_UP	0.00102249	0.027279	-0.430071	-1.43945	419
664	NOJIMA_SFRP2_TARGETS_DN	0.0365497	0.142774	-0.5954	-1.43931	25
665	NUMATA_CSF3_SIGNALING_VIA_STAT3	0.0478955	0.165773	-0.612716	-1.4392	21
666	WP_NANOPARTICLE_TRIGGERED_AUTOPHAGIC_CELL_DEATH	0.0366569	0.142774	-0.599865	-1.43877	24
667	REACTOME_DEFECTS_OF_CONTACT_ACTIVATION_SYSTEM_CAS_AND_KALLIKREIN_KININ_SYSTEM_KKS	0.0515152	0.172749	-0.647933	-1.43873	16
668	REACTOME_TOLL_LIKE_RECEPTOR_CASCADES	0.0104408	0.065874	-0.455126	-1.43837	153
669	REACTOME_ACYL_CHAIN_REMODELLING_OF_PS	0.0548961	0.181071	-0.623552	-1.43805	19
670	WOO_LIVER_CANCER_RECURRENCE_UP	0.0121065	0.0713794	-0.475166	-1.43759	101
671	LEE_LIVER_CANCER_MYC_UP	0.0344371	0.137901	-0.523708	-1.43752	51
672	REACTOME_INLB_MEDIATED_ENTRY_OF_LISTERIA_MONOCYTOGENES_INTO_HOST_CELL	0.0577508	0.187417	-0.656709	-1.43699	15
673	WP_NICOTINE_ACTIVITY_ON_DOPAMINERGIC_NEURONS	0.0478955	0.165773	-0.611654	-1.43671	21
674	VANTVEER_BREAST_CANCER_BRCA1_UP	0.0422535	0.155422	-0.567622	-1.43633	31
675	GENTILE_UV_HIGH_DOSE_UP	0.0563798	0.183999	-0.622754	-1.43621	19
676	MIKKELSEN_ES_HCP_WITH_H3_UNMETHYLATED	0.0310479	0.129651	-0.510812	-1.43544	63
677	DELYS_THYROID_CANCER_DN	0.00326797	0.0438833	-0.439378	-1.43535	230
678	THUM_SYSTOLIC_HEART_FAILURE_UP	0.00204708	0.0362312	-0.429485	-1.43516	407
679	REACTOME_INSULIN_PROCESSING	0.0366569	0.142774	-0.598173	-1.43471	24
680	KEGG_PHENYLALANINE_METABOLISM	0.0545455	0.180043	-0.645874	-1.43415	16
681	KEGG_CYTOKINE_CYTOKINE_RECEPTOR_INTERACTION	0.00107411	0.027279	-0.436479	-1.43383	247
682	ROSS_ACUTE_MYELOID_LEUKEMIA_CBF	0.0175	0.0894509	-0.490442	-1.43369	80
683	LIM_MAMMARY_LUMINAL_PROGENITOR_UP	0.0347594	0.138648	-0.519668	-1.43357	55
684	MULLIGHAN_MLL_SIGNATURE_1_UP	0.00205761	0.0362312	-0.429764	-1.43352	366
685	REACTOME_KERATAN_SULFATE_KERATIN_METABOLISM	0.0556328	0.18272	-0.55769	-1.43313	33
686	CHYLA_CBFA2T3_TARGETS_DN	0.00438596	0.0458134	-0.440298	-1.43311	215
687	REACTOME_POST_CHAPERONIN_TUBULIN_FOLDING_PATHWAY	0.0380673	0.145214	-0.59948	-1.43262	23
688	KEGG_NATURAL_KILLER_CELL_MEDIATED_CYTOTOXICITY	0.0140845	0.0785784	-0.459941	-1.43212	129
689	REACTOME_TRANSPORT_OF_CONNEXONS_TO_THE_PLASMA_MEMBRANE	0.0557185	0.182774	-0.614468	-1.43204	20
690	ANDERSEN_LIVER_CANCER_KRT19_DN	0.0263158	0.115227	-0.49403	-1.43188	75
691	ZHANG_TARGETS_OF_EWSR1_FLI1_FUSION	0.0185644	0.0928418	-0.481991	-1.43016	86
692	REACTOME_ROS_AND_RNS_PRODUCTION_IN_PHAGOCYTES	0.0492476	0.168563	-0.551232	-1.43002	35
693	LEIN_MEDULLA_MARKERS	0.0224439	0.104988	-0.485238	-1.42918	82
694	HAHTOLA_MYCOSIS_FUNGOIDES_UP	0.06231	0.197703	-0.653121	-1.42914	15
695	RIEGE_DELTANP63_DIRECT_TARGETS_UP	0.0141343	0.0785784	-0.458387	-1.42911	132
696	PID_TXA2PATHWAY	0.0370861	0.143047	-0.518055	-1.42909	53
697	MCCLUNG_DELTA_FOSB_TARGETS_2WK	0.0383037	0.145875	-0.534084	-1.42866	44
698	ANASTASSIOU_MULTICANCER_INVASIVENESS_SIGNATURE	0.0322997	0.132138	-0.506874	-1.42858	64
699	DANG_REGULATED_BY_MYC_DN	0.00217391	0.0379298	-0.436577	-1.42845	239
700	DUTERTRE_ESTRADIOL_RESPONSE_24HR_DN	0.00101937	0.027279	-0.424736	-1.42797	486
701	VALK_AML_CLUSTER_11	0.0495186	0.168662	-0.544631	-1.42752	37
702	REACTOME_SYNTHESIS_OF_LEUKOTRIENES_LT_AND_EOXINS_EX	0.0566038	0.1846	-0.607403	-1.42672	21
703	KEGG_MAPK_SIGNALING_PATHWAY	0.00319829	0.0438833	-0.432629	-1.42666	263
704	GRUETZMANN_PANCREATIC_CANCER_UP	0.00206612	0.0362431	-0.427749	-1.42619	346
705	TURASHVILI_BREAST_DUCTAL_CARCINOMA_VS_DUCTAL_NORMAL_DN	0.00672646	0.0525299	-0.443696	-1.42606	189
706	WP_OXIDATIVE_DAMAGE	0.0443828	0.158838	-0.538678	-1.42579	41
707	WP_SPHINGOLIPID_PATHWAY	0.0433526	0.157796	-0.574476	-1.42494	28
708	RICKMAN_METASTASIS_DN	0.00321543	0.0438833	-0.433067	-1.42421	249
709	PLASARI_TGFB1_TARGETS_10HR_UP	0.00674157	0.0525593	-0.442955	-1.42401	191
710	REACTOME_L1CAM_INTERACTIONS	0.0177305	0.0901804	-0.461143	-1.42375	119
711	REACTOME_DECTIN_2_FAMILY	0.0445402	0.158922	-0.580632	-1.42335	26
712	REACTOME_CELL_SURFACE_INTERACTIONS_AT_THE_VASCULAR_WALL	0.0152582	0.0815482	-0.457025	-1.42304	129
713	DAVICIONI_MOLECULAR_ARMS_VS_ERMS_DN	0.00572082	0.0491524	-0.446256	-1.42292	171
714	MATTIOLI_MULTIPLE_MYELOMA_WITH_14Q32_TRANSLOCATIONS	0.0517483	0.17328	-0.556477	-1.42276	32
715	TAVOR_CEBPA_TARGETS_DN	0.0478873	0.165773	-0.562251	-1.42274	31
716	CORRE_MULTIPLE_MYELOMA_UP	0.0265487	0.115227	-0.497106	-1.42251	70
717	REACTOME_MET_ACTIVATES_PTK2_SIGNALING	0.0454545	0.161019	-0.565	-1.4203	30
718	PID_RAC1_REG_PATHWAY	0.0484094	0.16668	-0.542937	-1.42026	38
719	DELASERNA_MYOD_TARGETS_DN	0.0398936	0.149957	-0.514889	-1.41989	54
720	BASSO_HAIRY_CELL_LEUKEMIA_UP	0.0251256	0.112097	-0.487642	-1.41948	78
721	HADDAD_T_LYMPHOCYTE_AND_NK_PROGENITOR_DN	0.035248	0.139638	-0.507983	-1.41881	60
722	MIYAGAWA_TARGETS_OF_EWSR1_ETS_FUSIONS_DN	0.00547645	0.0479685	-0.43541	-1.4183	216
723	REACTOME_GABA_RECEPTOR_ACTIVATION	0.0403121	0.150553	-0.507332	-1.41792	59
724	NIKOLSKY_BREAST_CANCER_11Q12_Q14_AMPLICON	0.0150289	0.0808349	-0.450168	-1.4176	146
725	WP_EBOLA_VIRUS_PATHWAY_ON_HOST	0.0176056	0.0898916	-0.454528	-1.41735	130
726	BANDRES_RESPONSE_TO_CARMUSTIN_MGMT_24HR_DN	0.0559441	0.183093	-0.553372	-1.41482	32
727	PID_AVB3_INTEGRIN_PATHWAY	0.0290404	0.122706	-0.490737	-1.41459	73
728	MARSON_FOXP3_TARGETS_STIMULATED_UP	0.0430416	0.156949	-0.567087	-1.41456	29
729	LIANG_SILENCED_BY_METHYLATION_UP	0.0482955	0.166535	-0.562505	-1.41403	30
730	FRIDMAN_SENESCENCE_UP	0.0288221	0.122118	-0.487686	-1.4135	75
731	REACTOME_SYNTHESIS_OF_PA	0.0584145	0.188909	-0.550045	-1.41348	33
732	KUNINGER_IGF1_VS_PDGFB_TARGETS_DN	0.0465753	0.16365	-0.526442	-1.413	45
733	HARRIS_BRAIN_CANCER_PROGENITORS	0.0471567	0.165058	-0.533777	-1.41282	41
734	HAN_SATB1_TARGETS_UP	0.00204918	0.0362312	-0.422833	-1.41226	406
735	REACTOME_RECYCLING_PATHWAY_OF_L1	0.0496644	0.168765	-0.520561	-1.41202	47
736	BIOCARTA_PGC1A_PATHWAY	0.0729483	0.21894	-0.645205	-1.41181	15
737	SWEET_KRAS_ONCOGENIC_SIGNATURE	0.0210657	0.100989	-0.476143	-1.41151	85
738	BURTON_ADIPOGENESIS_8	0.0263819	0.115227	-0.484689	-1.41088	78
739	LINDSTEDT_DENDRITIC_CELL_MATURATION_A	0.0391645	0.147769	-0.505111	-1.41079	60
740	BECKER_TAMOXIFEN_RESISTANCE_UP	0.0450331	0.160545	-0.514733	-1.40957	50
741	PID_CD8_TCR_PATHWAY	0.0437086	0.157879	-0.510909	-1.40937	53
742	BOYAULT_LIVER_CANCER_SUBCLASS_G56_DN	0.0666667	0.207901	-0.634498	-1.4089	16
743	HUPER_BREAST_BASAL_VS_LUMINAL_UP	0.0423841	0.155527	-0.513238	-1.40878	51
744	PLASARI_NFIC_TARGETS_BASAL_UP	0.0476879	0.165773	-0.56792	-1.40868	28
745	KASLER_HDAC7_TARGETS_1_UP	0.00680272	0.0529469	-0.440441	-1.40853	180
746	WP_INTRACELLULAR_TRAFFICKING_PROTEINS_INVOLVED_IN_CMT_NEUROPATHY	0.0402299	0.150367	-0.571318	-1.4078	27
747	TORCHIA_TARGETS_OF_EWSR1_FLI1_FUSION_UP	0.00320513	0.0438833	-0.427111	-1.40772	255
748	WIERENGA_STAT5A_TARGETS_UP	0.00785634	0.0554173	-0.43793	-1.40753	193
749	TENEDINI_MEGAKARYOCYTE_MARKERS	0.0379085	0.144847	-0.50342	-1.40751	61
750	MOHANKUMAR_HOXA1_TARGETS_DN	0.0127168	0.0736142	-0.443242	-1.40655	159
751	BURTON_ADIPOGENESIS_9	0.02375	0.10874	-0.481156	-1.40654	80
752	PYEON_CANCER_HEAD_AND_NECK_VS_CERVICAL_DN	0.0511696	0.171964	-0.581663	-1.4061	25
753	TONKS_TARGETS_OF_RUNX1_RUNX1T1_FUSION_MONOCYTE_DN	0.0478723	0.165773	-0.509851	-1.406	54
754	DAZARD_UV_RESPONSE_CLUSTER_G24	0.0624093	0.197703	-0.59833	-1.40541	21
755	SHETH_LIVER_CANCER_VS_TXNIP_LOSS_PAM3	0.035309	0.139638	-0.486325	-1.4049	74
756	PID_THROMBIN_PAR4_PATHWAY	0.0805471	0.23183	-0.641858	-1.40449	15
757	RIGGI_EWING_SARCOMA_PROGENITOR_DN	0.0100671	0.0643046	-0.437623	-1.4044	183
758	GAUSSMANN_MLL_AF4_FUSION_TARGETS_D_UP	0.0632737	0.19966	-0.53571	-1.40414	37
759	ZHAN_MULTIPLE_MYELOMA_PR_DN	0.0496644	0.168765	-0.517651	-1.40412	47
760	LINDSTEDT_DENDRITIC_CELL_MATURATION_B	0.0495315	0.168662	-0.516596	-1.40396	48
761	REACTOME_CHAPERONE_MEDIATED_AUTOPHAGY	0.0624093	0.197703	-0.597124	-1.40258	21
762	YAO_TEMPORAL_RESPONSE_TO_PROGESTERONE_CLUSTER_15	0.0535211	0.17742	-0.553971	-1.40179	31
763	VANHARANTA_UTERINE_FIBROID_UP	0.0505464	0.170737	-0.52475	-1.40164	43
764	LANDEMAINE_LUNG_METASTASIS	0.0733138	0.219609	-0.601405	-1.40159	20
765	HUTTMANN_B_CLL_POOR_SURVIVAL_UP	0.00321543	0.0438833	-0.425339	-1.40099	260
766	YAMASHITA_LIVER_CANCER_STEM_CELL_DN	0.0288945	0.122313	-0.48254	-1.40053	76
767	CAIRO_HEPATOBLASTOMA_DN	0.00321543	0.0438833	-0.425036	-1.40034	258
768	KAMIKUBO_MYELOID_CEBPA_NETWORK	0.0502152	0.169866	-0.561288	-1.40009	29
769	MARSON_FOXP3_CORE_DIRECT_TARGETS	0.0771513	0.226506	-0.607079	-1.40006	19
770	HENDRICKS_SMARCA4_TARGETS_DN	0.0492476	0.168563	-0.523105	-1.3993	44
771	CADWELL_ATG16L1_TARGETS_UP	0.0206311	0.0997136	-0.462795	-1.39917	100
772	INGRAM_SHH_TARGETS_UP	0.023753	0.10874	-0.452696	-1.3988	122
773	REACTOME_INACTIVATION_OF_CSF3_G_CSF_SIGNALING	0.0585652	0.189264	-0.585325	-1.39879	23
774	REACTOME_SENSORY_PROCESSING_OF_SOUND_BY_OUTER_HAIR_CELLS_OF_THE_COCHLEA	0.0506667	0.171018	-0.508146	-1.39839	52
775	MORI_PRE_BI_LYMPHOCYTE_DN	0.035309	0.139638	-0.483974	-1.39811	74
776	HUMMERICH_SKIN_CANCER_PROGRESSION_UP	0.0284653	0.121384	-0.470902	-1.39726	86
777	TORCHIA_TARGETS_OF_EWSR1_FLI1_FUSION_DN	0.0042328	0.0458134	-0.422448	-1.39693	297
778	PID_INTEGRIN_CS_PATHWAY	0.066092	0.206387	-0.569758	-1.39669	26
779	REACTOME_FGFR2_LIGAND_BINDING_AND_ACTIVATION	0.0771513	0.226506	-0.605379	-1.39614	19
780	SENGUPTA_EBNA1_ANTICORRELATED	0.0221445	0.103902	-0.44519	-1.39564	137
781	RHEIN_ALL_GLUCOCORTICOID_THERAPY_UP	0.0343511	0.137901	-0.48654	-1.39419	71
782	BIOCARTA_MPR_PATHWAY	0.0667634	0.207923	-0.593478	-1.39402	21
783	REACTOME_SYNTHESIS_SECRETION_AND_INACTIVATION_OF_GLUCAGON_LIKE_PEPTIDE_1_GLP_1	0.0762463	0.224902	-0.598141	-1.39399	20
784	NAKAMURA_ADIPOGENESIS_LATE_DN	0.0672154	0.208629	-0.538954	-1.39352	34
785	TAKEDA_TARGETS_OF_NUP98_HOXA9_FUSION_6HR_UP	0.0277078	0.119474	-0.475672	-1.39272	81
786	WP_NRF2_PATHWAY	0.0232558	0.10759	-0.443056	-1.39252	142
787	DAVIES_MULTIPLE_MYELOMA_VS_MGUS_DN	0.0555556	0.182596	-0.575954	-1.3923	25
788	KIM_HYPOXIA	0.0799397	0.230398	-0.61939	-1.39217	17
789	KUMAR_TARGETS_OF_MLL_AF9_FUSION	0.0020555	0.0362312	-0.417482	-1.39201	384
790	LUCAS_HNF4A_TARGETS_UP	0.0533854	0.177224	-0.498898	-1.39163	57
791	REACTOME_GLUCAGON_SIGNALING_IN_METABOLIC_REGULATION	0.0667594	0.207923	-0.541429	-1.39134	33
792	PID_TCR_PATHWAY	0.0413972	0.153614	-0.494995	-1.391	63
793	WP_COMPLEMENT_AND_COAGULATION_CASCADES	0.0455137	0.161019	-0.49715	-1.38946	59
794	ENK_UV_RESPONSE_EPIDERMIS_UP	0.00533618	0.0472609	-0.421075	-1.38903	283
795	GOUYER_TATI_TARGETS_DN	0.081448	0.232863	-0.61797	-1.38898	17
796	PASQUALUCCI_LYMPHOMA_BY_GC_STAGE_DN	0.0172811	0.0887237	-0.436435	-1.38797	161
797	CHIANG_LIVER_CANCER_SUBCLASS_POLYSOMY7_UP	0.03657	0.142774	-0.480179	-1.38714	74
798	HOSHIDA_LIVER_CANCER_LATE_RECURRENCE_UP	0.0494792	0.168662	-0.496718	-1.38704	58
799	GREGORY_SYNTHETIC_LETHAL_WITH_IMATINIB	0.0244755	0.110582	-0.441982	-1.38698	138
800	WP_GLYCOLYSIS_AND_GLUCONEOGENESIS	0.0601093	0.192908	-0.51921	-1.38684	43
801	SERVITJA_LIVER_HNF1A_TARGETS_DN	0.0185185	0.0927127	-0.437066	-1.38653	158
802	TUOMISTO_TUMOR_SUPPRESSION_BY_COL13A1_UP	0.0816024	0.232863	-0.600987	-1.38601	19
803	MORI_EMU_MYC_LYMPHOMA_BY_ONSET_TIME_DN	0.0848485	0.239425	-0.62409	-1.38578	16
804	VANDESLUIS_COMMD1_TARGETS_GROUP_3_UP	0.02875	0.122036	-0.473739	-1.38486	80
805	HATADA_METHYLATED_IN_LUNG_CANCER_UP	0.0030896	0.0438542	-0.414545	-1.38407	357
806	REACTOME_CARDIAC_CONDUCTION	0.0260664	0.114856	-0.447049	-1.38384	126
807	REACTOME_RHO_GTPASES_ACTIVATE_IQGAPS	0.0619718	0.196974	-0.546835	-1.38373	31
808	REACTOME_THE_CANONICAL_RETINOID_CYCLE_IN_RODS_TWILIGHT_VISION	0.0717423	0.216742	-0.578906	-1.38345	23
809	PROVENZANI_METASTASIS_DN	0.027972	0.119832	-0.440372	-1.38192	138
810	SHETH_LIVER_CANCER_VS_TXNIP_LOSS_PAM5	0.0278788	0.119654	-0.456111	-1.38142	102
811	TURASHVILI_BREAST_LOBULAR_CARCINOMA_VS_LOBULAR_NORMAL_UP	0.0284302	0.121346	-0.460042	-1.38139	95
812	PARK_TRETINOIN_RESPONSE_AND_PML_RARA_FUSION	0.0588235	0.18957	-0.553587	-1.38088	29
813	LU_TUMOR_VASCULATURE_UP	0.0588235	0.18957	-0.553571	-1.38084	29
814	CREIGHTON_ENDOCRINE_THERAPY_RESISTANCE_5	0.00204708	0.0362312	-0.411503	-1.37964	447
815	WP_CYTOSOLIC_DNASENSING_PATHWAY	0.045512	0.161019	-0.483882	-1.3796	69
816	BONOME_OVARIAN_CANCER_POOR_SURVIVAL_DN	0.0816024	0.232863	-0.59809	-1.37933	19
817	TURASHVILI_BREAST_DUCTAL_CARCINOMA_VS_DUCTAL_NORMAL_UP	0.0650407	0.203791	-0.511075	-1.37916	46
818	WP_SPLICING_FACTOR_NOVA_REGULATED_SYNAPTIC_PROTEINS	0.0596394	0.191799	-0.521045	-1.37912	41
819	WP_PKCGAMMA_CALCIUM_SIGNALING_PATHWAY_IN_ATAXIA	0.0720588	0.216973	-0.581908	-1.37834	22
820	REACTOME_MUSCLE_CONTRACTION	0.011236	0.0687367	-0.428627	-1.37795	191
821	VALK_AML_CLUSTER_10	0.0553977	0.182336	-0.5481	-1.37782	30
822	MIKKELSEN_MEF_LCP_WITH_H3K27ME3	0.0490956	0.168416	-0.488841	-1.37776	64
823	RODRIGUES_NTN1_AND_DCC_TARGETS	0.0737135	0.220664	-0.536048	-1.37751	33
824	HELLER_SILENCED_BY_METHYLATION_DN	0.0302663	0.12719	-0.455298	-1.37748	101
825	REACTOME_INCRETIN_SYNTHESIS_SECRETION_AND_INACTIVATION	0.0717423	0.216742	-0.576243	-1.37708	23
826	MANN_RESPONSE_TO_AMIFOSTINE_UP	0.0816024	0.232863	-0.597058	-1.37695	19
827	BOQUEST_STEM_CELL_CULTURED_VS_FRESH_UP	0.00307062	0.0438542	-0.412113	-1.37693	409
828	COULOUARN_TEMPORAL_TGFB1_SIGNATURE_UP	0.0349398	0.139128	-0.452958	-1.3768	105
829	REACTOME_APOPTOTIC_CLEAVAGE_OF_CELLULAR_PROTEINS	0.0756534	0.223581	-0.525223	-1.37665	37
830	WP_HUMAN_COMPLEMENT_SYSTEM	0.0292326	0.123294	-0.456018	-1.37598	99
831	MCBRYAN_PUBERTAL_BREAST_4_5WK_UP	0.00854701	0.0585521	-0.417878	-1.37586	251
832	MARCHINI_TRABECTEDIN_RESISTANCE_UP	0.085044	0.239425	-0.590292	-1.37569	20
833	WP_G13_SIGNALING_PATHWAY	0.0611961	0.195583	-0.522208	-1.37535	40
834	MIKKELSEN_ES_LCP_WITH_H3K4ME3	0.0258519	0.114128	-0.441214	-1.3744	131
835	WP_PEPTIDE_GPCRS	0.0440806	0.158123	-0.477307	-1.37426	72
836	EBAUER_MYOGENIC_TARGETS_OF_PAX3_FOXO1_FUSION	0.0671141	0.208454	-0.506586	-1.37411	47
837	PETROVA_PROX1_TARGETS_UP	0.0701754	0.21451	-0.568365	-1.37395	25
838	WP_MAMMARY_GLAND_DEVELOPMENT_PATHWAY_EMBRYONIC_DEVELOPMENT_STAGE_1_OF_4	0.0958084	0.25514	-0.605413	-1.37366	18
839	SMITH_TERT_TARGETS_DN	0.0371287	0.143047	-0.462372	-1.37314	87
840	REACTOME_RAP1_SIGNALLING	0.0878788	0.243515	-0.618227	-1.37277	16
841	REACTOME_CARBOXYTERMINAL_POST_TRANSLATIONAL_MODIFICATIONS_OF_TUBULIN	0.068306	0.210795	-0.51343	-1.37141	43
842	GILDEA_METASTASIS	0.0751445	0.222913	-0.552889	-1.37139	28
843	IVANOVA_HEMATOPOIESIS_STEM_CELL_LONG_TERM	0.0122631	0.0719267	-0.423954	-1.37131	201
844	HOELZEL_NF1_TARGETS_UP	0.0258519	0.114128	-0.44016	-1.37112	131
845	GRAESSMANN_RESPONSE_TO_MC_AND_SERUM_DEPRIVATION_UP	0.00885936	0.0600698	-0.422582	-1.37072	205
846	REACTOME_ROLE_OF_PHOSPHOLIPIDS_IN_PHAGOCYTOSIS	0.0732064	0.21943	-0.573521	-1.37058	23
847	OSADA_ASCL1_TARGETS_DN	0.0746706	0.222379	-0.573309	-1.37007	23
848	REACTOME_TNFR2_NON_CANONICAL_NF_KB_PATHWAY	0.0315534	0.130468	-0.453059	-1.36974	100
849	LEIN_CHOROID_PLEXUS_MARKERS	0.0338983	0.137343	-0.45242	-1.36877	101
850	KOHOUTEK_CCNT1_TARGETS	0.0609272	0.195127	-0.498571	-1.36852	51
851	ALCALA_APOPTOSIS	0.0348259	0.138794	-0.462428	-1.36813	84
852	REACTOME_TRANSLATION_OF_SARS_COV_2_STRUCTURAL_PROTEINS	0.0670315	0.208337	-0.511404	-1.36799	44
853	REACTOME_TICAM1_RIP1_MEDIATED_IKK_COMPLEX_RECRUITMENT	0.0905045	0.247455	-0.592973	-1.36753	19
854	WP_GPCRS_OTHER	0.0377834	0.144635	-0.467049	-1.36747	81
855	SHEDDEN_LUNG_CANCER_GOOD_SURVIVAL_A12	0.00861141	0.0588826	-0.41562	-1.36741	268
856	SENESE_HDAC1_AND_HDAC2_TARGETS_DN	0.0120614	0.0712454	-0.420096	-1.36736	215
857	BIOCARTA_PDZS_PATHWAY	0.101056	0.264252	-0.607559	-1.36558	17
858	WP_HOSTPATHOGEN_INTERACTION_OF_HUMAN_CORONA_VIRUSES_INTERFERON_INDUCTION	0.0820584	0.233566	-0.531403	-1.36558	33
859	WP_GLOBO_SPHINGOLIPID_METABOLISM	0.0870827	0.242317	-0.581319	-1.36545	21
860	REACTOME_METABOLISM_OF_AMINE_DERIVED_HORMONES	0.0988024	0.261701	-0.601743	-1.36533	18
861	BARRIER_CANCER_RELAPSE_NORMAL_SAMPLE_UP	0.0690141	0.21208	-0.539407	-1.36494	31
862	WP_DISRUPTION_OF_POSTSYNAPTIC_SIGNALLING_BY_CNV	0.0699588	0.214272	-0.527679	-1.36436	34
863	KEGG_OOCYTE_MEIOSIS	0.0369048	0.143047	-0.44424	-1.36408	112
864	REACTOME_RA_BIOSYNTHESIS_PATHWAY	0.0882353	0.243515	-0.575536	-1.36324	22
865	MELLMAN_TUT1_TARGETS_DN	0.0711409	0.215969	-0.502424	-1.36282	47
866	YORDY_RECIPROCAL_REGULATION_BY_ETS1_AND_SP100_DN	0.0594315	0.191263	-0.48353	-1.36279	64
867	REACTOME_PEPTIDE_HORMONE_METABOLISM	0.0373134	0.14364	-0.46027	-1.36175	84
868	HOLLERN_MICROACINAR_BREAST_TUMOR_UP	0.0710383	0.215969	-0.509679	-1.36139	43
869	CROONQUIST_NRAS_VS_STROMAL_STIMULATION_UP	0.085282	0.239425	-0.519081	-1.36056	37
870	SAGIV_CD24_TARGETS_DN	0.0724044	0.21773	-0.509197	-1.3601	43
871	REACTOME_INTERLEUKIN_7_SIGNALING	0.0834553	0.236815	-0.568867	-1.35946	23
872	SIG_REGULATION_OF_THE_ACTIN_CYTOSKELETON_BY_RHO_GTPASES	0.079561	0.229823	-0.52573	-1.35932	34
873	GHANDHI_BYSTANDER_IRRADIATION_UP	0.0414573	0.153714	-0.468221	-1.35897	76
874	REACTOME_CASPASE_ACTIVATION_VIA_DEATH_RECEPTORS_IN_THE_PRESENCE_OF_LIGAND	0.101515	0.26464	-0.612014	-1.35897	16
875	CONCANNON_APOPTOSIS_BY_EPOXOMICIN_UP	0.0130719	0.0751999	-0.415758	-1.35892	234
876	GROSS_HYPOXIA_VIA_HIF1A_DN	0.0360144	0.141581	-0.44723	-1.35834	103
877	XU_HGF_TARGETS_REPRESSED_BY_AKT1_DN	0.0440806	0.158123	-0.463844	-1.35809	81
878	BOYLAN_MULTIPLE_MYELOMA_D_DN	0.0417193	0.153843	-0.46813	-1.35682	77
879	REACTOME_MAPK_TARGETS_NUCLEAR_EVENTS_MEDIATED_BY_MAP_KINASES	0.0690141	0.21208	-0.536193	-1.35681	31
880	DURAND_STROMA_NS_UP	0.0264064	0.115227	-0.426106	-1.35665	163
881	BIOCARTA_CTLA4_PATHWAY	0.0909091	0.247714	-0.582066	-1.35652	20
882	RADMACHER_AML_PROGNOSIS	0.0438596	0.157879	-0.467596	-1.35527	75
883	NIKOLSKY_BREAST_CANCER_8Q23_Q24_AMPLICON	0.0276817	0.119472	-0.43038	-1.35493	144
884	CHARAFE_BREAST_CANCER_LUMINAL_VS_BASAL_DN	0.00308008	0.0438542	-0.4048	-1.35473	433
885	KUUSELO_PANCREATIC_CANCER_19Q13_AMPLIFICATION	0.0704225	0.214663	-0.535367	-1.35471	31
886	BRUINS_UVC_RESPONSE_VIA_TP53_GROUP_C	0.0433168	0.157796	-0.455881	-1.35386	87
887	WP_SLEEP_REGULATION	0.0816044	0.232863	-0.517524	-1.35378	38
888	GAUSSMANN_MLL_AF4_FUSION_TARGETS_B_UP	0.079023	0.229394	-0.549356	-1.35369	27
889	REACTOME_ION_HOMEOSTASIS	0.0678191	0.20994	-0.490775	-1.35339	54
890	DUNNE_TARGETS_OF_AML1_MTG8_FUSION_UP	0.0675497	0.209386	-0.492989	-1.3532	51
891	KEGG_PRIMARY_BILE_ACID_BIOSYNTHESIS	0.104545	0.270324	-0.609341	-1.35303	16
892	JINESH_BLEBBISHIELD_TRANSFORMED_STEM_CELL_SPHERES_UP	0.0277457	0.119506	-0.426304	-1.3528	159
893	RICKMAN_TUMOR_DIFFERENTIATED_MODERATELY_VS_POORLY_UP	0.0401891	0.150336	-0.438039	-1.35242	119
894	REACTOME_CLASS_C_3_METABOTROPIC_GLUTAMATE_PHEROMONE_RECEPTORS	0.0764951	0.225107	-0.514408	-1.35226	39
895	OHGUCHI_LIVER_HNF4A_TARGETS_UP	0.0719041	0.216789	-0.495082	-1.35182	49
896	YAGI_AML_FAB_MARKERS	0.0157303	0.0830628	-0.42048	-1.35175	191
897	SMID_BREAST_CANCER_LUMINAL_B_UP	0.0289352	0.122373	-0.42608	-1.35168	158
898	REACTOME_GLUCONEOGENESIS	0.0811189	0.232464	-0.528666	-1.35165	32
899	LINDGREN_BLADDER_CANCER_HIGH_RECURRENCE	0.0765101	0.225107	-0.497702	-1.35001	47
900	REACTOME_AGGREPHAGY	0.0790569	0.229394	-0.509887	-1.34959	41
901	KEGG_ARACHIDONIC_ACID_METABOLISM	0.0783533	0.22837	-0.487093	-1.34947	56
902	VANTVEER_BREAST_CANCER_METASTASIS_DN	0.0436364	0.157867	-0.445477	-1.34922	102
903	REACTOME_G_BETA_GAMMA_SIGNALLING_THROUGH_PI3KGAMMA	0.0909091	0.247714	-0.562217	-1.34847	24
904	WP_UREA_CYCLE_AND_ASSOCIATED_PATHWAYS	0.0923754	0.249586	-0.561618	-1.34704	24
905	REACTOME_PKA_ACTIVATION_IN_GLUCAGON_SIGNALLING	0.108597	0.276478	-0.59906	-1.34648	17
906	AMIT_EGF_RESPONSE_40_MCF10A	0.110606	0.2799	-0.605718	-1.34499	16
907	ENGELMANN_CANCER_PROGENITORS_UP	0.0840108	0.237954	-0.498212	-1.34445	46
908	ZHENG_GLIOBLASTOMA_PLASTICITY_UP	0.0163221	0.0852171	-0.411079	-1.34411	238
909	REACTOME_RHO_GTPASES_ACTIVATE_PAKS	0.101597	0.26464	-0.572222	-1.34409	21
910	JEON_SMAD6_TARGETS_UP	0.0863836	0.24109	-0.562329	-1.34383	23
911	ZHAN_MULTIPLE_MYELOMA_CD1_DN	0.079235	0.229457	-0.502933	-1.34337	43
912	REACTOME_KERATINIZATION	0.0287026	0.122036	-0.421794	-1.34292	163
913	BIOCARTA_AMAN_PATHWAY	0.110942	0.280486	-0.613609	-1.34268	15
914	MARTIN_VIRAL_GPCR_SIGNALING_DN	0.0776439	0.227431	-0.493862	-1.34218	48
915	PIONTEK_PKD1_TARGETS_UP	0.0863014	0.24105	-0.514098	-1.34137	36
916	WAGSCHAL_EHMT2_TARGETS_UP	0.116139	0.28852	-0.596586	-1.34092	17
917	REACTOME_PLATELET_CALCIUM_HOMEOSTASIS	0.0895954	0.245803	-0.540518	-1.34071	28
918	WP_B_CELL_RECEPTOR_SIGNALING_PATHWAY	0.0477941	0.165773	-0.445155	-1.34032	98
919	FARMER_BREAST_CANCER_CLUSTER_4	0.106825	0.273469	-0.581123	-1.3402	19
920	ELVIDGE_HIF1A_AND_HIF2A_TARGETS_UP	0.0792768	0.229457	-0.509568	-1.33954	39
921	PARK_TRETINOIN_RESPONSE_AND_RARA_PLZF_FUSION	0.101471	0.26464	-0.565515	-1.33951	22
922	WIERENGA_STAT5A_TARGETS_GROUP2	0.0741722	0.221607	-0.487909	-1.33926	51
923	SALVADOR_MARTIN_PEDIATRIC_TBD_ANTI_TNF_THERAPY_NONRESPONDER_POST_TREATMENT_UP	0.0938416	0.251639	-0.558369	-1.33924	24
924	REACTOME_SEMA4D_IN_SEMAPHORIN_SIGNALING	0.0938416	0.251639	-0.55828	-1.33903	24
925	ZWANG_CLASS_3_TRANSIENTLY_INDUCED_BY_EGF	0.0208333	0.100186	-0.411574	-1.33815	212
926	TAKEDA_TARGETS_OF_NUP98_HOXA9_FUSION_16D_DN	0.0472255	0.165058	-0.432455	-1.33785	121
927	NATSUME_RESPONSE_TO_INTERFERON_BETA_DN	0.0754967	0.22326	-0.487264	-1.33748	51
928	TONKS_TARGETS_OF_RUNX1_RUNX1T1_FUSION_HSC_UP	0.0296804	0.125068	-0.419089	-1.33733	175
929	MEBARKI_HCC_PROGENITOR_WNT_DN_CTNNB1_DEPENDENT	0.0910405	0.247714	-0.539151	-1.33732	28
930	HANSON_HRAS_SIGNALING_VIA_NFKB	0.101173	0.264353	-0.573514	-1.33659	20
931	BLANCO_MELO_BRONCHIAL_EPITHELIAL_CELLS_INFLUENZA_A_INFECTION_UP	0.0434272	0.157796	-0.429244	-1.33653	129
932	PID_RAC1_PATHWAY	0.0784574	0.22837	-0.484508	-1.33611	54
933	REACTOME_SIGNALING_BY_CSF3_G_CSF	0.0910405	0.247714	-0.538643	-1.33606	28
934	REACTOME_SURFACTANT_METABOLISM	0.0910405	0.247714	-0.538503	-1.33571	28
935	ROZANOV_MMP14_TARGETS_UP	0.0161117	0.084495	-0.406137	-1.33517	250
936	BOYLAN_MULTIPLE_MYELOMA_D_CLUSTER_DN	0.0889193	0.244703	-0.514142	-1.3338	35
937	CLASPER_LYMPHATIC_VESSELS_DURING_METASTASIS_DN	0.0889193	0.244703	-0.514004	-1.33344	35
938	RODRIGUES_NTN1_TARGETS_DN	0.0359629	0.141499	-0.420677	-1.33337	157
939	HELLER_HDAC_TARGETS_SILENCED_BY_METHYLATION_UP	0.00408998	0.0452675	-0.398742	-1.33311	415
940	REACTOME_SCAVENGING_BY_CLASS_A_RECEPTORS	0.114243	0.285516	-0.577926	-1.33283	19
941	REACTOME_NA_CL_DEPENDENT_NEUROTRANSMITTER_TRANSPORTERS	0.114243	0.285516	-0.577687	-1.33228	19
942	BLANCO_MELO_COVID19_BRONCHIAL_EPITHELIAL_CELLS_SARS_COV_2_INFECTION_DN	0.0836653	0.237265	-0.480748	-1.33189	56
943	WP_INSULIN_SIGNALING	0.0345622	0.1381	-0.418736	-1.33169	161
944	MULLIGHAN_NPM1_SIGNATURE_3_DN	0.037123	0.143047	-0.421367	-1.33168	153
945	HANN_RESISTANCE_TO_BCL2_INHIBITOR_UP	0.0960219	0.255562	-0.514885	-1.33128	34
946	WP_PROSTAGLANDIN_SYNTHESIS_AND_REGULATION	0.0890411	0.244718	-0.495996	-1.33128	45
947	KEGG_PROXIMAL_TUBULE_BICARBONATE_RECLAMATION	0.0937042	0.251639	-0.55678	-1.33057	23
948	REACTOME_FORMATION_OF_THE_CORNIFIED_ENVELOPE	0.0485782	0.167136	-0.43449	-1.33002	107
949	FRASOR_RESPONSE_TO_ESTRADIOL_DN	0.0568182	0.185039	-0.4614	-1.33002	73
950	FERRANDO_TAL1_NEIGHBORS	0.118263	0.291628	-0.586019	-1.32965	18
951	YANG_BREAST_CANCER_ESR1_DN	0.0951684	0.254313	-0.556345	-1.32953	23
952	HOSHIDA_LIVER_CANCER_SUBCLASS_S3	0.0192926	0.0948451	-0.403549	-1.32922	260
953	BLANCO_MELO_COVID19_SARS_COV_2_INFECTION_A594_ACE2_EXPRESSING_CELLS_DN	0.0482077	0.16648	-0.442632	-1.32911	95
954	DAZARD_UV_RESPONSE_CLUSTER_G28	0.124242	0.300767	-0.598452	-1.32886	16
955	DESERT_EXTRACELLULAR_MATRIX_HEPATOCELLULAR_CARCINOMA_SUBCLASS_UP	0.113208	0.284154	-0.565732	-1.32884	21
956	REACTOME_NUCLEOBASE_CATABOLISM	0.0916553	0.24822	-0.512224	-1.32882	35
957	LINDGREN_BLADDER_CANCER_CLUSTER_1_DN	0.00619835	0.0510634	-0.398498	-1.32818	362
958	KOBAYASHI_EGFR_SIGNALING_24HR_UP	0.0581683	0.188376	-0.447622	-1.32818	86
959	STAMBOLSKY_RESPONSE_TO_VITAMIN_D3_UP	0.0610973	0.195402	-0.450826	-1.32783	82
960	BIOCARTA_GPCR_PATHWAY	0.0852273	0.239425	-0.528202	-1.3278	30
961	MIKKELSEN_ES_ICP_WITH_H3K27ME3	0.0873786	0.242742	-0.50121	-1.32662	41
962	REACTOME_THE_PHOTOTRANSDUCTION_CASCADE	0.0987483	0.261701	-0.516167	-1.32642	33
963	BOYLAN_MULTIPLE_MYELOMA_C_CLUSTER_UP	0.0930233	0.250751	-0.511167	-1.32608	35
964	BILD_HRAS_ONCOGENIC_SIGNATURE	0.0217628	0.103051	-0.405446	-1.32569	238
965	PASINI_SUZ12_TARGETS_UP	0.0493381	0.168662	-0.43662	-1.32523	104
966	SIMBULAN_PARP1_TARGETS_DN	0.125758	0.302066	-0.596442	-1.32439	16
967	WP_7OXOC_AND_7BETAHC_PATHWAYS	0.104046	0.269786	-0.533909	-1.32432	28
968	KIM_MYC_AMPLIFICATION_TARGETS_DN	0.0493827	0.168662	-0.442003	-1.3236	93
969	WANG_IMMORTALIZED_BY_HOXA9_AND_MEIS1_DN	0.102489	0.266196	-0.553846	-1.32356	23
970	WANG_SMARCE1_TARGETS_UP	0.0160772	0.084495	-0.401343	-1.32344	277
971	REACTOME_TRANSFERRIN_ENDOCYTOSIS_AND_RECYCLING	0.0880682	0.243515	-0.526365	-1.32318	30
972	REACTOME_CHEMOKINE_RECEPTORS_BIND_CHEMOKINES	0.0913907	0.248148	-0.479658	-1.32317	53
973	LANDIS_BREAST_CANCER_PROGRESSION_UP	0.0956284	0.25514	-0.495344	-1.3231	43
974	JOHANSSON_BRAIN_CANCER_EARLY_VS_LATE_DN	0.0949106	0.253917	-0.496304	-1.32157	42
975	REACTOME_DDX58_IFIH1_MEDIATED_INDUCTION_OF_INTERFERON_ALPHA_BETA	0.0644753	0.202431	-0.455962	-1.32155	77
976	PID_DELTA_NP63_PATHWAY	0.0943912	0.25282	-0.493841	-1.32101	44
977	NIKOLSKY_BREAST_CANCER_5P15_AMPLICON	0.112069	0.282395	-0.538792	-1.32078	26
978	BOYLAN_MULTIPLE_MYELOMA_C_CLUSTER_DN	0.0880682	0.243515	-0.525349	-1.32062	30
979	SHIPP_DLBCL_VS_FOLLICULAR_LYMPHOMA_DN	0.0915395	0.248148	-0.498829	-1.32032	41
980	SATO_SILENCED_BY_METHYLATION_IN_PANCREATIC_CANCER_2	0.0972603	0.258264	-0.491721	-1.31981	45
981	URS_ADIPOCYTE_DIFFERENTIATION_DN	0.0957746	0.25514	-0.52156	-1.31978	31
982	REACTOME_SYNTHESIS_OF_GLYCOSYLPHOSPHATIDYLINOSITOL_GPI	0.127246	0.303906	-0.581269	-1.31888	18
983	REACTOME_LDL_CLEARANCE	0.123145	0.298817	-0.571861	-1.31884	19
984	CHIANG_LIVER_CANCER_SUBCLASS_UNANNOTATED_UP	0.0647572	0.203178	-0.446947	-1.31789	83
985	REACTOME_MET_PROMOTES_CELL_MOTILITY	0.0929265	0.250751	-0.497799	-1.31759	41
986	POOLA_INVASIVE_BREAST_CANCER_DN	0.0521327	0.174441	-0.425027	-1.31757	127
987	ZHAN_V1_LATE_DIFFERENTIATION_GENES_UP	0.0957746	0.25514	-0.520508	-1.31711	31
988	ISSAEVA_MLL2_TARGETS	0.0903054	0.247166	-0.475387	-1.31704	56
989	REACTOME_PROTEIN_PROTEIN_INTERACTIONS_AT_SYNAPSES	0.0631188	0.199388	-0.443472	-1.31701	87
990	DASU_IL6_SIGNALING_UP	0.0911458	0.247855	-0.472104	-1.31689	57
991	PID_ARF6_TRAFFICKING_PATHWAY	0.0892144	0.245049	-0.482218	-1.3167	49
992	RASHI_RESPONSE_TO_IONIZING_RADIATION_2	0.0531287	0.176625	-0.425589	-1.31661	121
993	GAUSSMANN_MLL_AF4_FUSION_TARGETS_E_DN	0.121916	0.296685	-0.560076	-1.31556	21
994	ABE_INNER_EAR	0.0929265	0.250751	-0.496987	-1.31545	41
995	PEPPER_CHRONIC_LYMPHOCYTIC_LEUKEMIA_UP	0.0923295	0.249586	-0.523101	-1.31497	30
996	PID_ALPHA_SYNUCLEIN_PATHWAY	0.0985915	0.261499	-0.519457	-1.31445	31
997	MARTENS_BOUND_BY_PML_RARA_FUSION	0.00513347	0.0464419	-0.392814	-1.31435	428
998	GAJATE_RESPONSE_TO_TRABECTEDIN_UP	0.075227	0.222913	-0.468373	-1.3141	62
999	TERAMOTO_OPN_TARGETS_CLUSTER_4	0.135258	0.316035	-0.600506	-1.31401	15
1000	LINDSTEDT_DENDRITIC_CELL_MATURATION_C	0.0784314	0.22837	-0.469828	-1.31359	61
1001	MEBARKI_HCC_PROGENITOR_WNT_UP	0.0362812	0.142388	-0.410713	-1.31346	180
1002	ZHU_CMV_24_HR_UP	0.074813	0.222517	-0.44559	-1.31241	82
1003	FRASOR_RESPONSE_TO_SERM_OR_FULVESTRANT_UP	0.122059	0.296877	-0.553925	-1.31206	22
1004	REACTOME_FCGAMMA_RECEPTOR_FCGR_DEPENDENT_PHAGOCYTOSIS	0.0708955	0.215714	-0.443455	-1.312	84
1005	SMID_BREAST_CANCER_LUMINAL_A_UP	0.0697385	0.213827	-0.44461	-1.311	83
1006	GARGALOVIC_RESPONSE_TO_OXIDIZED_PHOSPHOLIPIDS_BROWN_UP	0.137255	0.318541	-0.583027	-1.31044	17
1007	REACTOME_SHC_MEDIATED_CASCADE_FGFR1	0.118768	0.292251	-0.562213	-1.31025	20
1008	RICKMAN_HEAD_AND_NECK_CANCER_B	0.105335	0.271305	-0.489744	-1.31006	44
1009	REACTOME_TIGHT_JUNCTION_INTERACTIONS	0.101865	0.265021	-0.525179	-1.31002	29
1010	REACTOME_SMOOTH_MUSCLE_CONTRACTION	0.105335	0.271305	-0.504844	-1.30967	35
1011	LEE_LIVER_CANCER_DENA_DN	0.0719697	0.216846	-0.454086	-1.30894	73
1012	REACTOME_PLASMA_LIPOPROTEIN_ASSEMBLY	0.130564	0.308963	-0.567544	-1.30889	19
1013	WP_VITAMIN_A_AND_CAROTENOID_METABOLISM	0.104539	0.270324	-0.491489	-1.30875	42
1014	WP_COMMON_PATHWAYS_UNDERLYING_DRUG_ADDICTION	0.104539	0.270324	-0.491418	-1.30856	42
1015	RIGGINS_TAMOXIFEN_RESISTANCE_UP	0.0827943	0.235372	-0.465553	-1.30826	63
1016	GYORFFY_DOXORUBICIN_RESISTANCE	0.108071	0.275897	-0.504253	-1.30814	35
1017	ZHANG_GATA6_TARGETS_DN	0.0849673	0.239425	-0.467712	-1.30768	61
1018	NABA_ECM_GLYCOPROTEINS	0.0324385	0.132588	-0.407306	-1.30689	184
1019	DARWICHE_PAPILLOMA_RISK_HIGH_UP	0.0511628	0.171964	-0.416398	-1.30687	139
1020	KEGG_CHEMOKINE_SIGNALING_PATHWAY	0.0387685	0.146801	-0.409277	-1.3068	178
1021	WP_REGULATION_OF_ACTIN_CYTOSKELETON	0.0510441	0.171887	-0.4146	-1.30669	147
1022	REACTOME_BIOSYNTHESIS_OF_SPECIALIZED_PRORESOLVING_MEDIATORS_SPMS	0.132047	0.311585	-0.566501	-1.30648	19
1023	WP_OLIGODENDROCYTE_SPECIFICATION_AND_DIFFERENTIATION_LEADING_TO_MYELIN_COMPONENTS_FOR_CNS	0.108451	0.276359	-0.516199	-1.30621	31
1024	REACTOME_PLATELET_ADHESION_TO_EXPOSED_COLLAGEN	0.138298	0.319909	-0.596831	-1.30596	15
1025	REACTOME_FCGR3A_MEDIATED_IL10_SYNTHESIS	0.106501	0.27279	-0.498972	-1.30525	38
1026	CHEN_ETV5_TARGETS_TESTIS	0.124633	0.301184	-0.544185	-1.30522	24
1027	RUAN_RESPONSE_TO_TNF_TROGLITAZONE_UP	0.143939	0.326596	-0.587662	-1.3049	16
1028	KEGG_PYRUVATE_METABOLISM	0.108484	0.276359	-0.495387	-1.30471	40
1029	NABA_PROTEOGLYCANS	0.113543	0.284688	-0.502817	-1.30442	35
1030	REACTOME_CROSSLINKING_OF_COLLAGEN_FIBRILS	0.142216	0.324153	-0.574756	-1.3041	18
1031	SABATES_COLORECTAL_ADENOMA_UP	0.0545024	0.180043	-0.420263	-1.30403	128
1032	CHARAFE_BREAST_CANCER_LUMINAL_VS_MESENCHYMAL_DN	0.00716479	0.0534986	-0.389179	-1.30385	441
1033	MORI_PLASMA_CELL_DN	0.110959	0.280486	-0.499586	-1.30351	36
1034	ACEVEDO_LIVER_CANCER_WITH_H3K9ME3_UP	0.0615385	0.196135	-0.422387	-1.30343	120
1035	CROONQUIST_IL6_DEPRIVATION_UP	0.145455	0.328585	-0.586879	-1.30316	16
1036	REACTOME_ACYL_CHAIN_REMODELLING_OF_PC	0.1261	0.302221	-0.543296	-1.30309	24
1037	BIOCARTA_EICOSANOID_PATHWAY	0.127941	0.304675	-0.550109	-1.30302	22
1038	KORKOLA_YOLK_SAC_TUMOR	0.0950521	0.254149	-0.466273	-1.30203	58
1039	WEBER_METHYLATED_HCP_IN_SPERM_DN	0.128655	0.305539	-0.538466	-1.30168	25
1040	MAHADEVAN_IMATINIB_RESISTANCE_DN	0.132047	0.311585	-0.564395	-1.30162	19
1041	GENTLES_LEUKEMIC_STEM_CELL_DN	0.140271	0.322381	-0.57909	-1.30159	17
1042	REACTOME_XENOBIOTICS	0.127566	0.304358	-0.542655	-1.30155	24
1043	REACTOME_SIALIC_ACID_METABOLISM	0.116829	0.289237	-0.506474	-1.30152	33
1044	HUMMERICH_MALIGNANT_SKIN_TUMOR_UP	0.142216	0.324153	-0.573469	-1.30118	18
1045	WANG_CISPLATIN_RESPONSE_AND_XPC_UP	0.0422374	0.155422	-0.407633	-1.30077	175
1046	SASSON_RESPONSE_TO_FORSKOLIN_DN	0.079602	0.229823	-0.43963	-1.30068	84
1047	IVANOVA_HEMATOPOIESIS_LATE_PROGENITOR	0.00510204	0.0464419	-0.386999	-1.30065	480
1048	WANG_SMARCE1_TARGETS_DN	0.00930714	0.0617576	-0.390209	-1.30017	360
1049	KIM_LIVER_CANCER_POOR_SURVIVAL_DN	0.107923	0.275672	-0.486708	-1.30003	43
1050	KANG_FLUOROURACIL_RESISTANCE_DN	0.151515	0.336854	-0.585139	-1.2993	16
1051	JOSEPH_RESPONSE_TO_SODIUM_BUTYRATE_UP	0.0994318	0.262375	-0.516852	-1.29926	30
1052	WP_CHEMOKINE_SIGNALING_PATHWAY	0.0508671	0.17155	-0.409429	-1.29925	159
1053	LIU_IL13_MEMORY_MODEL_UP	0.14178	0.323918	-0.578035	-1.29922	17
1054	KATSANOU_ELAVL1_TARGETS_UP	0.0477816	0.165773	-0.407096	-1.29909	165
1055	REACTOME_HSP90_CHAPERONE_CYCLE_FOR_STEROID_HORMONE_RECEPTORS_SHR	0.10093	0.264252	-0.468838	-1.2989	56
1056	PACHER_TARGETS_OF_IGF1_AND_IGF2_UP	0.120548	0.29473	-0.497675	-1.29852	36
1057	KEGG_COMPLEMENT_AND_COAGULATION_CASCADES	0.0771176	0.226506	-0.455406	-1.29841	69
1058	HAHTOLA_MYCOSIS_FUNGOIDES_SKIN_DN	0.12931	0.306781	-0.526868	-1.29827	27
1059	REACTOME_AMINO_ACID_TRANSPORT_ACROSS_THE_PLASMA_MEMBRANE	0.116829	0.289237	-0.505165	-1.29815	33
1060	KEGG_REGULATION_OF_ACTIN_CYTOSKELETON	0.0382096	0.145637	-0.398592	-1.29783	209
1061	DARWICHE_PAPILLOMA_RISK_LOW_DN	0.0522042	0.174455	-0.409306	-1.29733	157
1062	CHIBA_RESPONSE_TO_TSA_UP	0.109772	0.278551	-0.47718	-1.29684	48
1063	WESTON_VEGFA_TARGETS	0.0728395	0.218755	-0.434012	-1.29667	90
1064	APPIERTO_RESPONSE_TO_FENRETINIDE_DN	0.109756	0.278551	-0.480345	-1.29624	46
1065	LUI_THYROID_CANCER_CLUSTER_2	0.116919	0.289237	-0.486743	-1.29611	42
1066	REACTOME_LATE_ENDOSOMAL_MICROAUTOPHAGY	0.121001	0.295391	-0.504332	-1.29601	33
1067	DACOSTA_ERCC3_ALLELE_XPCS_VS_TTD_DN	0.114685	0.286157	-0.506678	-1.29544	32
1068	VANDESLUIS_COMMD1_TARGETS_GROUP_4_DN	0.144796	0.327578	-0.576333	-1.2954	17
1069	MCDOWELL_ACUTE_LUNG_INJURY_UP	0.113543	0.284688	-0.484198	-1.29522	44
1070	BOYLAN_MULTIPLE_MYELOMA_C_DN	0.10093	0.264252	-0.467337	-1.29474	56
1071	FONTAINE_THYROID_TUMOR_UNCERTAIN_MALIGNANCY_UP	0.110041	0.279032	-0.493922	-1.29461	37
1072	KEGG_GLYCOSPHINGOLIPID_BIOSYNTHESIS_GANGLIO_SERIES	0.144377	0.327108	-0.591439	-1.29416	15
1073	SPIELMAN_LYMPHOBLAST_EUROPEAN_VS_ASIAN_2FC_DN	0.139296	0.321255	-0.555299	-1.29414	20
1074	JACKSON_DNMT1_TARGETS_DN	0.150943	0.33639	-0.550768	-1.29369	21
1075	REACTOME_METABOLISM_OF_STEROID_HORMONES	0.116084	0.28852	-0.505973	-1.29363	32
1076	MIKKELSEN_MEF_ICP_WITH_H3K4ME3_AND_H3K27ME3	0.118949	0.292439	-0.494494	-1.29354	38
1077	STEARMAN_LUNG_CANCER_EARLY_VS_LATE_DN	0.10026	0.263751	-0.463646	-1.2933	57
1078	BERTUCCI_MEDULLARY_VS_DUCTAL_BREAST_CANCER_UP	0.0403587	0.150605	-0.401893	-1.29329	196
1079	KAYO_CALORIE_RESTRICTION_MUSCLE_UP	0.0749064	0.222652	-0.433707	-1.29315	91
1080	REACTOME_SYNAPTIC_ADHESION_LIKE_MOLECULES	0.150943	0.33639	-0.550376	-1.29277	21
1081	MCCABE_HOXC6_TARGETS_DN	0.154192	0.340191	-0.569658	-1.29253	18
1082	IVANOVA_HEMATOPOIESIS_MATURE_CELL	0.0258342	0.114128	-0.392841	-1.29246	268
1083	WP_LUNG_FIBROSIS	0.10026	0.263751	-0.462802	-1.29233	58
1084	CERVERA_SDHB_TARGETS_2	0.0685921	0.211203	-0.42574	-1.29221	104
1085	REACTOME_REGULATED_NECROSIS	0.105615	0.271724	-0.468406	-1.29215	55
1086	LEIN_PONS_MARKERS	0.0753086	0.222946	-0.432213	-1.2913	90
1087	ANDERSEN_CHOLANGIOCARCINOMA_CLASS1	0.102865	0.267021	-0.462265	-1.29083	58
1088	WEST_ADRENOCORTICAL_TUMOR_MARKERS_UP	0.141176	0.323018	-0.544881	-1.29063	22
1089	WP_TRYPTOPHAN_METABOLISM	0.115118	0.286927	-0.487507	-1.29035	41
1090	PID_IL12_STAT4_PATHWAY	0.12028	0.294406	-0.504663	-1.29028	32
1091	HOLLMANN_APOPTOSIS_VIA_CD40_UP	0.0439189	0.157879	-0.40168	-1.29013	194
1092	WIERENGA_STAT5A_TARGETS_GROUP1	0.0712589	0.21611	-0.417301	-1.28943	122
1093	REACTOME_PHOSPHOLIPASE_C_MEDIATED_CASCADE_FGFR2	0.152338	0.338196	-0.573154	-1.28825	17
1094	PID_CXCR4_PATHWAY	0.0711656	0.215969	-0.428302	-1.28808	97
1095	REACTOME_FERTILIZATION	0.145161	0.328083	-0.537039	-1.28808	24
1096	PLASARI_NFIC_TARGETS_BASAL_DN	0.146628	0.329948	-0.55255	-1.28773	20
1097	PARK_APL_PATHOGENESIS_DN	0.114094	0.285451	-0.474608	-1.28737	47
1098	GARGALOVIC_RESPONSE_TO_OXIDIZED_PHOSPHOLIPIDS_PINK_DN	0.113636	0.284767	-0.512089	-1.28729	30
1099	SHARMA_PILOCYTIC_ASTROCYTOMA_LOCATION_UP	0.139368	0.321261	-0.525088	-1.28719	26
1100	CHEBOTAEV_GR_TARGETS_DN	0.0717647	0.216742	-0.416984	-1.28684	117
1101	KUMAR_AUTOPHAGY_NETWORK	0.0853503	0.239425	-0.452887	-1.2868	67
1102	SCHAEFFER_PROSTATE_DEVELOPMENT_48HR_DN	0.00924974	0.0616973	-0.385573	-1.28604	391
1103	IGARASHI_ATF4_TARGETS_DN	0.0704574	0.214663	-0.428192	-1.28575	95
1104	REACTOME_PHOSPHOLIPID_METABOLISM	0.0445434	0.158922	-0.398224	-1.28573	198
1105	NIKOLSKY_BREAST_CANCER_8P12_P11_AMPLICON	0.117177	0.28957	-0.470487	-1.28467	49
1106	SHEDDEN_LUNG_CANCER_GOOD_SURVIVAL_A4	0.0423163	0.155527	-0.399014	-1.28462	187
1107	PID_LPA4_PATHWAY	0.147416	0.33124	-0.586947	-1.28434	15
1108	MEISSNER_BRAIN_HCP_WITH_H3K27ME3	0.034298	0.137901	-0.389922	-1.28433	260
1109	LIU_CMYB_TARGETS_UP	0.0543981	0.179941	-0.404769	-1.28407	158
1110	BOYLAN_MULTIPLE_MYELOMA_PCA3_DN	0.0884615	0.243994	-0.454725	-1.28399	65
1111	JI_CARCINOGENESIS_BY_KRAS_AND_STK11_DN	0.158371	0.345951	-0.571093	-1.28362	17
1112	BERTUCCI_INVASIVE_CARCINOMA_DUCTAL_VS_LOBULAR_DN	0.125855	0.302114	-0.479679	-1.28313	44
1113	VILIMAS_NOTCH1_TARGETS_UP	0.115232	0.287057	-0.467462	-1.28313	51
1114	YAGI_AML_WITH_T_8_21_TRANSLOCATION	0.0123711	0.0721546	-0.384541	-1.28302	353
1115	REACTOME_FRS_MEDIATED_FGFR2_SIGNALING	0.14956	0.334757	-0.534928	-1.28302	24
1116	JECHLINGER_EPITHELIAL_TO_MESENCHYMAL_TRANSITION_DN	0.100522	0.263917	-0.45931	-1.28286	60
1117	BREDEMEYER_RAG_SIGNALING_NOT_VIA_ATM_DN	0.108898	0.277091	-0.462921	-1.2825	56
1118	PEREZ_TP63_TARGETS	0.0177083	0.0901804	-0.385013	-1.28143	330
1119	BOQUEST_STEM_CELL_UP	0.0362087	0.142224	-0.388425	-1.2814	256
1120	REACTOME_BASIGIN_INTERACTIONS	0.146199	0.329582	-0.529942	-1.28107	25
1121	BOYAULT_LIVER_CANCER_SUBCLASS_G23_UP	0.116556	0.288957	-0.466618	-1.28082	51
1122	VECCHI_GASTRIC_CANCER_EARLY_DN	0.0144928	0.0795213	-0.384259	-1.28074	336
1123	LEE_METASTASIS_AND_ALTERNATIVE_SPLICING_DN	0.120548	0.29473	-0.477157	-1.28072	45
1124	KEGG_T_CELL_RECEPTOR_SIGNALING_PATHWAY	0.0809524	0.232274	-0.419579	-1.28049	106
1125	BOYLAN_MULTIPLE_MYELOMA_D_UP	0.100872	0.264252	-0.433943	-1.27955	83
1126	REACTOME_FACTORS_INVOLVED_IN_MEGAKARYOCYTE_DEVELOPMENT_AND_PLATELET_PRODUCTION	0.0614137	0.196135	-0.405141	-1.2794	150
1127	REACTOME_TRANSLATION_OF_SARS_COV_1_STRUCTURAL_PROTEINS	0.132948	0.312847	-0.515667	-1.27907	28
1128	RICKMAN_HEAD_AND_NECK_CANCER_A	0.0742996	0.221845	-0.423853	-1.27893	99
1129	CROMER_TUMORIGENESIS_UP	0.111554	0.281529	-0.461506	-1.27858	56
1130	DESERT_PERIPORTAL_HEPATOCELLULAR_CARCINOMA_SUBCLASS_UP	0.0614849	0.196135	-0.403298	-1.27829	157
1131	FONTAINE_PAPILLARY_THYROID_CARCINOMA_DN	0.10101	0.264252	-0.443422	-1.2782	73
1132	WP_CELL_DIFFERENTIATION_INDEX	0.136986	0.318466	-0.489755	-1.27786	36
1133	HUMMERICH_BENIGN_SKIN_TUMOR_DN	0.164688	0.354402	-0.553867	-1.27734	19
1134	RUTELLA_RESPONSE_TO_HGF_VS_CSF2RB_AND_IL4_DN	0.0368764	0.143047	-0.390188	-1.27713	240
1135	PID_P73PATHWAY	0.0960809	0.255572	-0.440561	-1.27691	77
1136	LANDIS_ERBB2_BREAST_TUMORS_324_UP	0.0703576	0.214663	-0.405301	-1.27598	144
1137	WANG_TARGETS_OF_MLL_CBP_FUSION_UP	0.124317	0.30079	-0.477564	-1.2756	43
1138	REACTOME_G_PROTEIN_BETA_GAMMA_SIGNALLING	0.13662	0.318092	-0.503949	-1.27521	31
1139	BRACHAT_RESPONSE_TO_CAMPTOTHECIN_DN	0.126214	0.302221	-0.481714	-1.27502	41
1140	YOKOE_CANCER_TESTIS_ANTIGENS	0.134063	0.314357	-0.491447	-1.27492	35
1141	KOKKINAKIS_METHIONINE_DEPRIVATION_96HR_DN	0.102015	0.265262	-0.442797	-1.2749	72
1142	WP_RENIN_ANGIOTENSIN_ALDOSTERONE_SYSTEM_RAAS	0.125683	0.302044	-0.477132	-1.27445	43
1143	SMID_BREAST_CANCER_RELAPSE_IN_PLEURA_DN	0.153509	0.339008	-0.527182	-1.2744	25
1144	COULOUARN_TEMPORAL_TGFB1_SIGNATURE_DN	0.06698	0.208337	-0.409098	-1.27436	131
1145	TAVOR_CEBPA_TARGETS_UP	0.125166	0.301428	-0.466603	-1.27406	49
1146	DIRMEIER_LMP1_RESPONSE_LATE_UP	0.123179	0.298817	-0.461733	-1.27372	53
1147	LIU_VAV3_PROSTATE_CARCINOGENESIS_DN	0.155015	0.341196	-0.582033	-1.27358	15
1148	GRAESSMANN_APOPTOSIS_BY_SERUM_DEPRIVATION_DN	0.0435256	0.157844	-0.389837	-1.27305	220
1149	KIM_WT1_TARGETS_UP	0.0453039	0.161015	-0.391974	-1.27278	213
1150	HELLER_HDAC_TARGETS_DN	0.0319489	0.131516	-0.385393	-1.27223	282
1151	MATSUDA_NATURAL_KILLER_DIFFERENTIATION	0.0122699	0.0719267	-0.378999	-1.27217	459
1152	LIU_TARGETS_OF_VMYB_VS_CMYB_DN	0.136176	0.317538	-0.477632	-1.27185	42
1153	ZHOU_INFLAMMATORY_RESPONSE_LPS_UP	0.0144778	0.0795213	-0.381484	-1.27162	359
1154	KEGG_TIGHT_JUNCTION	0.0758294	0.223958	-0.409817	-1.27161	128
1155	DOANE_BREAST_CANCER_CLASSES_UP	0.101266	0.264353	-0.446045	-1.27068	68
1156	BHAT_ESR1_TARGETS_VIA_AKT1_DN	0.104141	0.26988	-0.435968	-1.2704	79
1157	LEE_AGING_CEREBELLUM_UP	0.105	0.270894	-0.434563	-1.27034	80
1158	GRABARCZYK_BCL11B_TARGETS_DN	0.123698	0.299762	-0.455277	-1.26995	57
1159	KEGG_HISTIDINE_METABOLISM	0.145115	0.328083	-0.515204	-1.26953	27
1160	REACTOME_SEMA4D_INDUCED_CELL_MIGRATION_AND_GROWTH_CONE_COLLAPSE	0.165689	0.355729	-0.544432	-1.26882	20
1161	REACTOME_GPVI_MEDIATED_ACTIVATION_CASCADE	0.135802	0.316827	-0.490721	-1.2688	34
1162	LINDSTEDT_DENDRITIC_CELL_MATURATION_D	0.105882	0.271857	-0.45367	-1.26842	61
1163	PID_RHOA_PATHWAY	0.135246	0.316035	-0.474824	-1.26829	43
1164	ODONNELL_METASTASIS_DN	0.164223	0.354223	-0.528712	-1.26811	24
1165	LIEN_BREAST_CARCINOMA_METAPLASTIC_VS_DUCTAL_DN	0.0912365	0.247956	-0.417488	-1.26801	103
1166	CAIRO_HEPATOBLASTOMA_CLASSES_DN	0.0540839	0.179158	-0.39043	-1.26761	206
1167	KEGG_ABC_TRANSPORTERS	0.140903	0.322832	-0.473748	-1.26727	44
1168	WESTON_VEGFA_TARGETS_6HR	0.136913	0.318455	-0.467046	-1.26686	47
1169	REACTOME_EFFECTS_OF_PIP2_HYDROLYSIS	0.147989	0.331881	-0.514027	-1.26663	27
1170	LIANG_HEMATOPOIESIS_STEM_CELL_NUMBER_SMALL_VS_HUGE_UP	0.143054	0.325224	-0.483113	-1.26628	37
1171	KEGG_VIBRIO_CHOLERAE_INFECTION	0.12	0.294032	-0.460099	-1.26617	52
1172	TONKS_TARGETS_OF_RUNX1_RUNX1T1_FUSION_SUSTAINED_IN_MONOCYTE_UP	0.169811	0.362395	-0.538957	-1.26595	21
1173	CHESLER_BRAIN_HIGHEST_EXPRESSION	0.134535	0.314835	-0.477951	-1.26506	41
1174	REACTOME_SPHINGOLIPID_METABOLISM	0.11208	0.282395	-0.428952	-1.26483	83
1175	CASORELLI_APL_SECONDARY_VS_DE_NOVO_UP	0.147743	0.331491	-0.487552	-1.26482	35
1176	SASSON_RESPONSE_TO_GONADOTROPHINS_DN	0.112763	0.2835	-0.42656	-1.26453	85
1177	BRUINS_UVC_RESPONSE_VIA_TP53_GROUP_D	0.0407288	0.15162	-0.383666	-1.26404	258
1178	MULLIGHAN_MLL_SIGNATURE_2_DN	0.0439443	0.157879	-0.383547	-1.26365	264
1179	MOOTHA_GLUCONEOGENESIS	0.146307	0.329582	-0.502646	-1.26355	30
1180	RUAN_RESPONSE_TO_TROGLITAZONE_DN	0.172727	0.365919	-0.569	-1.26346	16
1181	WP_NEURODEGENERATION_WITH_BRAIN_IRON_ACCUMULATION_NBIA_SUBTYPES_PATHWAY	0.14071	0.3226	-0.472996	-1.26341	43
1182	KEGG_DILATED_CARDIOMYOPATHY	0.104938	0.270886	-0.422781	-1.26312	90
1183	BOYAULT_LIVER_CANCER_SUBCLASS_G6_DN	0.178042	0.372798	-0.547668	-1.26305	19
1184	REN_ALVEOLAR_RHABDOMYOSARCOMA_DN	0.0184237	0.0925494	-0.377526	-1.26148	398
1185	REACTOME_VISUAL_PHOTOTRANSDUCTION	0.0932515	0.25122	-0.419519	-1.26143	94
1186	KEGG_ARRHYTHMOGENIC_RIGHT_VENTRICULAR_CARDIOMYOPATHY_ARVC	0.114754	0.286175	-0.436091	-1.25978	74
1187	REACTOME_G_BETA_GAMMA_SIGNALLING_THROUGH_CDC42	0.178042	0.372798	-0.546248	-1.25977	19
1188	DEURIG_T_CELL_PROLYMPHOCYTIC_LEUKEMIA_UP	0.0333681	0.135432	-0.378863	-1.25871	323
1189	ZHANG_GATA6_TARGETS_UP	0.167173	0.358416	-0.575224	-1.25868	15
1190	WP_GENES_INVOLVED_IN_MALE_INFERTILITY	0.0795848	0.229823	-0.399636	-1.25814	144
1191	HINATA_NFKB_TARGETS_KERATINOCYTE_DN	0.163982	0.353952	-0.526457	-1.25811	23
1192	PEDERSEN_TARGETS_OF_611CTF_ISOFORM_OF_ERBB2	0.112516	0.283185	-0.439433	-1.25748	70
1193	TSAI_RESPONSE_TO_IONIZING_RADIATION	0.0730012	0.218956	-0.398828	-1.25722	148
1194	REACTOME_RHOH_GTPASE_CYCLE	0.150479	0.336002	-0.484609	-1.25718	35
1195	REACTOME_NEUREXINS_AND_NEUROLIGINS	0.126162	0.302221	-0.453627	-1.25676	56
1196	BLANCO_MELO_COVID19_SARS_COV_2_INFECTION_A594_ACE2_EXPRESSING_CELLS_RUXOLITINIB_DN	0.118537	0.29204	-0.434836	-1.25616	74
1197	HENDRICKS_SMARCA4_TARGETS_UP	0.139073	0.32106	-0.458565	-1.25576	50
1198	ACEVEDO_LIVER_CANCER_WITH_H3K27ME3_UP	0.0503751	0.170283	-0.381526	-1.25571	252
1199	KONDO_COLON_CANCER_HCP_WITH_H3K27ME1	0.165447	0.355504	-0.525444	-1.25569	23
1200	KEGG_JAK_STAT_SIGNALING_PATHWAY	0.0828539	0.235396	-0.398415	-1.25525	145
1201	WP_ARRHYTHMOGENIC_RIGHT_VENTRICULAR_CARDIOMYOPATHY	0.122807	0.298227	-0.433062	-1.25517	75
1202	TUOMISTO_TUMOR_SUPPRESSION_BY_COL13A1_DN	0.19012	0.386572	-0.552932	-1.25458	18
1203	MANNE_COVID19_ICU_VS_HEALTHY_DONOR_PLATELETS_DN	0.077907	0.22777	-0.399045	-1.25419	142
1204	SHETH_LIVER_CANCER_VS_TXNIP_LOSS_PAM2	0.0726644	0.21837	-0.394823	-1.2541	160
1205	HU_GENOTOXIN_ACTION_DIRECT_VS_INDIRECT_24HR	0.140562	0.322598	-0.461179	-1.25335	48
1206	WP_MONOAMINE_TRANSPORT	0.142254	0.324153	-0.495259	-1.25322	31
1207	CHO_NR4A1_TARGETS	0.142254	0.324153	-0.495136	-1.25291	31
1208	DOANE_BREAST_CANCER_ESR1_DN	0.150685	0.3363	-0.466786	-1.25288	45
1209	KEGG_GLYCEROPHOSPHOLIPID_METABOLISM	0.116308	0.288606	-0.437712	-1.25255	70
1210	REACTOME_RESPONSE_OF_EIF2AK1_HRI_TO_HEME_DEFICIENCY	0.179331	0.37394	-0.57237	-1.25244	15
1211	STARK_HYPPOCAMPUS_22Q11_DELETION_UP	0.139073	0.32106	-0.456208	-1.25224	51
1212	SIG_BCR_SIGNALING_PATHWAY	0.154472	0.340647	-0.463836	-1.25169	46
1213	ZHAN_MULTIPLE_MYELOMA_HP_DN	0.153215	0.338991	-0.467701	-1.25109	44
1214	MCCABE_HOXC6_TARGETS_CANCER_UP	0.15625	0.342773	-0.497625	-1.25093	30
1215	BLANCO_MELO_BETA_INTERFERON_TREATED_BRONCHIAL_EPITHELIAL_CELLS_DN	0.0603352	0.193499	-0.389325	-1.25038	185
1216	REACTOME_SIGNALING_BY_MET	0.121706	0.296487	-0.429079	-1.25033	79
1217	HUANG_DASATINIB_SENSITIVITY_UP	0.120603	0.29473	-0.430785	-1.25032	76
1218	KORKOLA_EMBRYONIC_CARCINOMA_VS_SEMINOMA_DN	0.172515	0.365636	-0.516962	-1.24969	25
1219	WP_OVERVIEW_OF_INTERFERONSMEDIATED_SIGNALING_PATHWAY	0.155007	0.341196	-0.483174	-1.24929	34
1220	DAZARD_UV_RESPONSE_CLUSTER_G4	0.190045	0.386572	-0.55573	-1.24909	17
1221	BHATI_G2M_ARREST_BY_2METHOXYESTRADIOL_UP	0.105701	0.271793	-0.407292	-1.24862	109
1222	LU_TUMOR_ENDOTHELIAL_MARKERS_UP	0.179412	0.37394	-0.527139	-1.24861	22
1223	DUTERTRE_ESTRADIOL_RESPONSE_6HR_DN	0.114391	0.285731	-0.418157	-1.24822	89
1224	WP_INFLAMMATORY_RESPONSE_PATHWAY	0.159441	0.347141	-0.488119	-1.24798	32
1225	COATES_MACROPHAGE_M1_VS_M2_UP	0.123288	0.298924	-0.423102	-1.24758	83
1226	WP_EPO_RECEPTOR_SIGNALING	0.16523	0.355402	-0.50891	-1.24753	26
1227	NAKAJIMA_EOSINOPHIL	0.177419	0.372115	-0.519977	-1.24716	24
1228	PARENT_MTOR_SIGNALING_DN	0.158184	0.345706	-0.46832	-1.24705	42
1229	FONTAINE_FOLLICULAR_THYROID_ADENOMA_DN	0.126115	0.302221	-0.438841	-1.24689	67
1230	REACTOME_LAMININ_INTERACTIONS	0.159091	0.346869	-0.495942	-1.2467	30
1231	DELACROIX_RAR_TARGETS_UP	0.154795	0.341196	-0.464228	-1.24601	45
1232	KOHOUTEK_CCNT2_TARGETS	0.140397	0.32251	-0.451655	-1.24592	53
1233	VERNOCHET_ADIPOGENESIS	0.197605	0.396151	-0.549023	-1.24571	18
1234	WP_SEROTONIN_AND_ANXIETY	0.190045	0.386572	-0.554131	-1.24549	17
1235	COATES_MACROPHAGE_M1_VS_M2_DN	0.125628	0.302044	-0.428987	-1.2451	76
1236	KYNG_ENVIRONMENTAL_STRESS_RESPONSE_NOT_BY_GAMMA_IN_OLD	0.157819	0.345234	-0.499098	-1.24496	29
1237	ELVIDGE_HIF1A_TARGETS_UP	0.125641	0.302044	-0.440705	-1.2444	65
1238	WP_METAPATHWAY_BIOTRANSFORMATION_PHASE_I_AND_II	0.0684151	0.210798	-0.389633	-1.24408	178
1239	REACTOME_HS_GAG_BIOSYNTHESIS	0.152113	0.33802	-0.491537	-1.2438	31
1240	LIM_MAMMARY_STEM_CELL_UP	0.0214944	0.10226	-0.370694	-1.24378	453
1241	REACTOME_FRS_MEDIATED_FGFR1_SIGNALING	0.185294	0.381226	-0.525095	-1.24377	22
1242	TARTE_PLASMA_CELL_VS_B_LYMPHOCYTE_UP	0.127686	0.304442	-0.429076	-1.24362	77
1243	SMIRNOV_RESPONSE_TO_IR_6HR_DN	0.109394	0.278047	-0.40555	-1.24337	110
1244	ONDER_CDH1_TARGETS_2_UP	0.0580021	0.188101	-0.378786	-1.2429	243
1245	PID_CD40_PATHWAY	0.160511	0.348653	-0.494382	-1.24278	30
1246	WP_FERROPTOSIS	0.161335	0.349786	-0.471864	-1.24276	40
1247	WP_PRADERWILLI_AND_ANGELMAN_SYNDROME	0.131882	0.311585	-0.438866	-1.24274	66
1248	CHARAFE_BREAST_CANCER_BASAL_VS_MESENCHYMAL_DN	0.157616	0.344952	-0.452594	-1.24232	51
1249	WP_RAS_AND_BRADYKININ_PATHWAYS_IN_COVID19	0.159254	0.346981	-0.497896	-1.24196	29
1250	LEE_LIVER_CANCER_E2F1_DN	0.129702	0.307331	-0.442499	-1.2415	62
1251	CROMER_METASTASIS_DN	0.134085	0.314357	-0.428254	-1.24124	75
1252	KEGG_STEROID_BIOSYNTHESIS	0.19457	0.392055	-0.552122	-1.24098	17
1253	LU_EZH2_TARGETS_UP	0.0575693	0.186959	-0.37597	-1.23982	263
1254	BEGUM_TARGETS_OF_PAX3_FOXO1_FUSION_DN	0.161247	0.349758	-0.459412	-1.23975	46
1255	HOOI_ST7_TARGETS_UP	0.132426	0.312093	-0.417317	-1.23934	87
1256	HOSHIDA_LIVER_CANCER_SURVIVAL_DN	0.109005	0.277211	-0.4044	-1.23914	108
1257	YAO_HOXA10_TARGETS_VIA_PROGESTERONE_UP	0.137845	0.319179	-0.427449	-1.2389	75
1258	REACTOME_TRANS_GOLGI_NETWORK_VESICLE_BUDDING	0.139798	0.321773	-0.430141	-1.23846	72
1259	KANNAN_TP53_TARGETS_UP	0.136364	0.317785	-0.448909	-1.23837	55
1260	REACTOME_G_ALPHA_12_13_SIGNALLING_EVENTS	0.136763	0.318266	-0.424971	-1.23836	79
1261	RYAN_MANTLE_CELL_LYMPHOMA_NOTCH_DIRECT_UP	0.0881671	0.243515	-0.392771	-1.23789	147
1262	WU_ALZHEIMER_DISEASE_DN	0.197605	0.396151	-0.545508	-1.23774	18
1263	WP_NOTCH1_REGULATION_OF_HUMAN_ENDOTHELIAL_CELL_CALCIFICATION	0.197605	0.396151	-0.545235	-1.23711	18
1264	SMID_BREAST_CANCER_ERBB2_UP	0.0963572	0.25616	-0.397123	-1.23705	131
1265	WP_OXYSTEROLS_DERIVED_FROM_CHOLESTEROL	0.163957	0.353952	-0.4584	-1.23702	46
1266	REACTOME_RHO_GTPASE_CYCLE	0.0205128	0.0995753	-0.369283	-1.23608	435
1267	REACTOME_CYTOCHROME_P450_ARRANGED_BY_SUBSTRATE_TYPE	0.134541	0.314835	-0.439715	-1.23565	63
1268	REACTOME_ADP_SIGNALLING_THROUGH_P2Y_PURINOCEPTOR_1	0.183284	0.378924	-0.51504	-1.23532	24
1269	GHANDHI_DIRECT_IRRADIATION_UP	0.116193	0.28852	-0.411181	-1.23467	95
1270	PID_TCR_CALCIUM_PATHWAY	0.186782	0.382568	-0.503396	-1.23401	26
1271	DOANE_BREAST_CANCER_CLASSES_DN	0.173427	0.36673	-0.482637	-1.23397	32
1272	MANALO_HYPOXIA_UP	0.0703911	0.214663	-0.381786	-1.23357	200
1273	KRIEG_KDM3A_TARGETS_NOT_HYPOXIA	0.0683857	0.210798	-0.383481	-1.23253	189
1274	REACTOME_ECM_PROTEOGLYCANS	0.138191	0.319821	-0.424626	-1.23244	76
1275	MAGRANGEAS_MULTIPLE_MYELOMA_IGG_VS_IGA_UP	0.200603	0.399911	-0.548307	-1.2324	17
1276	NAKAMURA_METASTASIS_MODEL_DN	0.171939	0.364584	-0.462797	-1.23235	42
1277	PLASARI_TGFB1_SIGNALING_VIA_NFIC_1HR_UP	0.170455	0.362931	-0.490099	-1.23201	30
1278	ZWANG_EGF_INTERVAL_UP	0.13259	0.312321	-0.414105	-1.23196	88
1279	ROSS_AML_WITH_PML_RARA_FUSION	0.139064	0.32106	-0.425027	-1.23189	77
1280	KIM_LIVER_CANCER_POOR_SURVIVAL_UP	0.197388	0.396151	-0.524381	-1.23171	21
1281	KEGG_LONG_TERM_POTENTIATION	0.141593	0.323651	-0.43022	-1.23111	70
1282	XU_GH1_EXOGENOUS_TARGETS_DN	0.125	0.301184	-0.40887	-1.23107	98
1283	CHIARADONNA_NEOPLASTIC_TRANSFORMATION_KRAS_UP	0.104265	0.270052	-0.397623	-1.23085	126
1284	ACEVEDO_LIVER_TUMOR_VS_NORMAL_ADJACENT_TISSUE_DN	0.0653805	0.204717	-0.373867	-1.2305	252
1285	YAGI_AML_WITH_11Q23_REARRANGED	0.0439331	0.157879	-0.370526	-1.2303	327
1286	LIANG_HEMATOPOIESIS_STEM_CELL_NUMBER_LARGE_VS_TINY_UP	0.165508	0.355504	-0.467101	-1.23022	40
1287	REACTOME_RHOD_GTPASE_CYCLE	0.168212	0.359977	-0.449056	-1.22972	50
1288	REACTOME_NOD1_2_SIGNALING_PATHWAY	0.176712	0.371136	-0.471217	-1.22949	36
1289	VANDESLUIS_COMMD1_TARGETS_GROUP_2_UP	0.212766	0.415396	-0.561871	-1.22947	15
1290	CHEN_LVAD_SUPPORT_OF_FAILING_HEART_DN	0.176066	0.370956	-0.461616	-1.2292	42
1291	REACTOME_REGULATION_OF_INSULIN_LIKE_GROWTH_FACTOR_IGF_TRANSPORT_AND_UPTAKE_BY_INSULIN_LIKE_GROWTH_FACTOR_BINDING_PROTEINS_IGFBPS	0.116883	0.289237	-0.397274	-1.22902	121
1292	BIOCARTA_LAIR_PATHWAY	0.201515	0.40035	-0.553334	-1.22867	16
1293	WP_CELLS_AND_MOLECULES_INVOLVED_IN_LOCAL_ACUTE_INFLAMMATORY_RESPONSE	0.201515	0.40035	-0.553334	-1.22867	16
1294	VALK_AML_CLUSTER_16	0.183908	0.379536	-0.49859	-1.22859	27
1295	REACTOME_PHASE_I_FUNCTIONALIZATION_OF_COMPOUNDS	0.125908	0.302114	-0.406084	-1.22858	101
1296	PANGAS_TUMOR_SUPPRESSION_BY_SMAD1_AND_SMAD5_UP	0.111507	0.281529	-0.397064	-1.22857	123
1297	BLANCO_MELO_COVID19_SARS_COV_2_INFECTION_A594_CELLS_DN	0.151515	0.336854	-0.426176	-1.22849	73
1298	WP_EICOSANOID_METABOLISM_VIA_CYCLO_OXYGENASES_COX	0.170732	0.363187	-0.492271	-1.22793	29
1299	VALK_AML_CLUSTER_7	0.186782	0.382568	-0.49736	-1.22556	27
1300	RICKMAN_HEAD_AND_NECK_CANCER_E	0.152585	0.338258	-0.424158	-1.22531	74
1301	REACTOME_POST_TRANSLATIONAL_MODIFICATION_SYNTHESIS_OF_GPI_ANCHORED_PROTEINS	0.128589	0.305539	-0.4107	-1.22455	91
1302	WILCOX_RESPONSE_TO_PROGESTERONE_DN	0.142303	0.324153	-0.435753	-1.22452	63
1303	WP_GENES_TARGETED_BY_MIRNAS_IN_ADIPOCYTES	0.208145	0.410004	-0.544738	-1.22438	17
1304	BURTON_ADIPOGENESIS_7	0.18255	0.378251	-0.450994	-1.22332	47
1305	REACTOME_LYSOSOME_VESICLE_BIOGENESIS	0.186047	0.381568	-0.471425	-1.22298	35
1306	PID_ENDOTHELIN_PATHWAY	0.146184	0.329582	-0.435152	-1.22283	63
1307	WP_PLATELETMEDIATED_INTERACTIONS_WITH_VASCULAR_AND_CIRCULATING_CELLS	0.211161	0.413398	-0.543753	-1.22217	17
1308	REACTOME_DISEASES_ASSOCIATED_WITH_O_GLYCOSYLATION_OF_PROTEINS	0.143411	0.325557	-0.433583	-1.22201	64
1309	REACTOME_GLYCEROPHOSPHOLIPID_BIOSYNTHESIS	0.118203	0.291628	-0.396783	-1.22194	116
1310	ZHU_SKIL_TARGETS_UP	0.209199	0.411523	-0.529777	-1.22179	19
1311	RIZKI_TUMOR_INVASIVENESS_3D_UP	0.073991	0.221209	-0.379572	-1.22146	196
1312	KEGG_ALZHEIMERS_DISEASE	0.105869	0.271857	-0.387671	-1.2214	145
1313	SESTO_RESPONSE_TO_UV_C7	0.149808	0.335028	-0.430978	-1.2204	66
1314	WANG_METASTASIS_OF_BREAST_CANCER_ESR1_DN	0.178873	0.373641	-0.482016	-1.21971	31
1315	RUAN_RESPONSE_TO_TROGLITAZONE_UP	0.199413	0.398242	-0.508192	-1.21889	24
1316	WIKMAN_ASBESTOS_LUNG_CANCER_DN	0.17934	0.37394	-0.488636	-1.21886	29
1317	SCHAEFFER_SOX9_TARGETS_IN_PROSTATE_DEVELOPMENT_UP	0.215543	0.417997	-0.522981	-1.21882	20
1318	NEMETH_INFLAMMATORY_RESPONSE_LPS_UP	0.146221	0.329582	-0.410925	-1.21817	85
1319	KEGG_GNRH_SIGNALING_PATHWAY	0.136419	0.317785	-0.403628	-1.2179	99
1320	REACTOME_NON_INTEGRIN_MEMBRANE_ECM_INTERACTIONS	0.163849	0.353952	-0.435737	-1.21782	59
1321	REACTOME_THROMBOXANE_SIGNALLING_THROUGH_TP_RECEPTOR	0.193265	0.390664	-0.509405	-1.21736	23
1322	LIU_SOX4_TARGETS_UP	0.108363	0.276359	-0.390362	-1.21703	132
1323	MORI_SMALL_PRE_BII_LYMPHOCYTE_DN	0.162907	0.35237	-0.419867	-1.21693	75
1324	REACTOME_GROWTH_HORMONE_RECEPTOR_SIGNALING	0.2	0.39888	-0.513753	-1.2169	22
1325	BAELDE_DIABETIC_NEPHROPATHY_DN	0.0379487	0.144881	-0.363714	-1.21685	424
1326	FRASOR_TAMOXIFEN_RESPONSE_UP	0.188755	0.385528	-0.447678	-1.21666	48
1327	SARRIO_EPITHELIAL_MESENCHYMAL_TRANSITION_DN	0.102326	0.26592	-0.387621	-1.21655	139
1328	REACTOME_PI_METABOLISM	0.14944	0.334649	-0.412414	-1.21607	83
1329	REACTOME_RAC2_GTPASE_CYCLE	0.152228	0.338113	-0.409813	-1.21599	86
1330	SENGUPTA_NASOPHARYNGEAL_CARCINOMA_WITH_LMP1_UP	0.0472765	0.165059	-0.364652	-1.21586	384
1331	WP_PI3KAKT_SIGNALING_PATHWAY	0.0541667	0.179304	-0.365262	-1.21585	332
1332	DAVICIONI_TARGETS_OF_PAX_FOXO1_FUSIONS_UP	0.088172	0.243515	-0.37072	-1.21581	244
1333	LEE_SP4_THYMOCYTE	0.221884	0.424684	-0.555607	-1.21576	15
1334	REACTOME_SIGNALING_BY_PDGF	0.170573	0.363016	-0.435375	-1.21575	58
1335	DARWICHE_PAPILLOMA_RISK_HIGH_DN	0.0994286	0.262375	-0.381011	-1.21574	169
1336	SHIN_B_CELL_LYMPHOMA_CLUSTER_9	0.21365	0.416294	-0.526925	-1.21521	19
1337	GARGALOVIC_RESPONSE_TO_OXIDIZED_PHOSPHOLIPIDS_BLACK_UP	0.183588	0.379214	-0.472751	-1.21486	33
1338	HAHTOLA_MYCOSIS_FUNGOIDES_CD4_UP	0.171875	0.364584	-0.435001	-1.2147	58
1339	WP_ZINC_HOMEOSTASIS	0.182192	0.377677	-0.465261	-1.21394	36
1340	SCHAEFFER_PROSTATE_DEVELOPMENT_12HR_DN	0.180132	0.37475	-0.442149	-1.21365	51
1341	REACTOME_SIGNALING_BY_INTERLEUKINS	0.0400411	0.150336	-0.362224	-1.21223	432
1342	REACTOME_TRAFFICKING_OF_AMPA_RECEPTORS	0.185915	0.381568	-0.478946	-1.21195	31
1343	LUI_THYROID_CANCER_CLUSTER_5	0.221212	0.424372	-0.545699	-1.21172	16
1344	REACTOME_SIGNALING_BY_THE_B_CELL_RECEPTOR_BCR	0.128266	0.305085	-0.395232	-1.21165	109
1345	VETTER_TARGETS_OF_PRKCA_AND_ETS1_DN	0.226444	0.430308	-0.553635	-1.21144	15
1346	NABA_BASEMENT_MEMBRANES	0.183588	0.379214	-0.459835	-1.21108	40
1347	ELVIDGE_HYPOXIA_DN	0.105937	0.271857	-0.385641	-1.21106	140
1348	BOYAULT_LIVER_CANCER_SUBCLASS_G3_DN	0.181457	0.376828	-0.441122	-1.21083	51
1349	REACTOME_SIGNAL_REGULATORY_PROTEIN_FAMILY_INTERACTIONS	0.229483	0.43448	-0.553346	-1.21081	15
1350	WP_METABOLISM_OF_SPINGOLIPIDS_IN_ER_AND_GOLGI_APPARATUS	0.225806	0.42945	-0.5195	-1.21071	20
1351	SCHAEFFER_PROSTATE_DEVELOPMENT_6HR_UP	0.111628	0.281563	-0.383918	-1.21034	149
1352	BIOCARTA_CCR5_PATHWAY	0.229261	0.434236	-0.53836	-1.21004	17
1353	STARK_PREFRONTAL_CORTEX_22Q11_DELETION_UP	0.0853933	0.239425	-0.376365	-1.20993	191
1354	VANASSE_BCL2_TARGETS_DN	0.164675	0.354402	-0.436662	-1.20975	56
1355	REACTOME_PLASMA_LIPOPROTEIN_CLEARANCE	0.190542	0.386572	-0.470709	-1.20961	33
1356	INGRAM_SHH_TARGETS_DN	0.173856	0.367471	-0.432596	-1.2095	61
1357	JIANG_AGING_CEREBRAL_CORTEX_DN	0.19411	0.391517	-0.44487	-1.20903	48
1358	JECHLINGER_EPITHELIAL_TO_MESENCHYMAL_TRANSITION_UP	0.158771	0.346405	-0.426942	-1.20897	66
1359	WOTTON_RUNX_TARGETS_UP	0.22006	0.423565	-0.532544	-1.20832	18
1360	AKL_HTLV1_INFECTION_DN	0.166882	0.357958	-0.429983	-1.2083	63
1361	WAGNER_APO2_SENSITIVITY	0.211207	0.413398	-0.492737	-1.20789	26
1362	XU_GH1_AUTOCRINE_TARGETS_UP	0.115429	0.287392	-0.379147	-1.20777	164
1363	WP_P53_TRANSCRIPTIONAL_GENE_NETWORK	0.159292	0.346981	-0.423543	-1.20757	69
1364	REACTOME_NEGATIVE_REGULATION_OF_MET_ACTIVITY	0.219158	0.422005	-0.514076	-1.20751	21
1365	REACTOME_SHC_MEDIATED_CASCADE_FGFR4	0.216617	0.419029	-0.523543	-1.20741	19
1366	ZHOU_INFLAMMATORY_RESPONSE_LIVE_UP	0.0510725	0.171887	-0.361016	-1.20729	412
1367	LOPES_METHYLATED_IN_COLON_CANCER_UP	0.199422	0.398242	-0.486423	-1.20653	28
1368	KEGG_GLYCOSYLPHOSPHATIDYLINOSITOL_GPI_ANCHOR_BIOSYNTHESIS	0.207602	0.409458	-0.498938	-1.20612	25
1369	HUMMERICH_MALIGNANT_SKIN_TUMOR_DN	0.218101	0.420872	-0.522911	-1.20595	19
1370	LEE_LIVER_CANCER_CIPROFIBRATE_DN	0.165385	0.355504	-0.427085	-1.20595	65
1371	NEWMAN_ERCC6_TARGETS_DN	0.191933	0.388311	-0.469122	-1.20553	33
1372	REACTOME_ACYL_CHAIN_REMODELLING_OF_PG	0.225758	0.42945	-0.542799	-1.20528	16
1373	JACKSON_DNMT1_TARGETS_UP	0.17625	0.370965	-0.412261	-1.20514	80
1374	HILLION_HMGA1B_TARGETS	0.170025	0.362516	-0.411516	-1.20488	81
1375	REACTOME_SYNTHESIS_OF_SUBSTRATES_IN_N_GLYCAN_BIOSYTHESIS	0.175163	0.369896	-0.430883	-1.20471	61
1376	ZHENG_BOUND_BY_FOXP3	0.0367347	0.142953	-0.358696	-1.20463	470
1377	FIGUEROA_AML_METHYLATION_CLUSTER_3_DN	0.186301	0.381922	-0.46165	-1.20453	36
1378	FARMER_BREAST_CANCER_APOCRINE_VS_BASAL	0.0713536	0.216256	-0.362594	-1.20395	310
1379	WP_CORI_CYCLE	0.225758	0.42945	-0.542194	-1.20394	16
1380	ZHAN_MULTIPLE_MYELOMA_LB_UP	0.197315	0.396151	-0.443832	-1.20389	47
1381	KONDO_EZH2_TARGETS	0.0937155	0.251639	-0.370387	-1.20373	214
1382	REACTOME_ADP_SIGNALLING_THROUGH_P2Y_PURINOCEPTOR_12	0.219158	0.422005	-0.512299	-1.20333	21
1383	WP_TRIACYLGLYCERIDE_SYNTHESIS	0.219158	0.422005	-0.512229	-1.20317	21
1384	WP_HOSTPATHOGEN_INTERACTION_OF_HUMAN_CORONA_VIRUSES_AUTOPHAGY	0.221068	0.424372	-0.521699	-1.20316	19
1385	HOLLERN_SQUAMOUS_BREAST_TUMOR	0.12181	0.296583	-0.379549	-1.20301	157
1386	IKEDA_MIR30_TARGETS_DN	0.20937	0.411543	-0.502843	-1.20168	23
1387	PEART_HDAC_PROLIFERATION_CLUSTER_DN	0.173198	0.366415	-0.421462	-1.20164	69
1388	HELLER_HDAC_TARGETS_UP	0.0875133	0.24297	-0.364084	-1.20103	283
1389	MISHRA_CARCINOMA_ASSOCIATED_FIBROBLAST_UP	0.215543	0.417997	-0.500574	-1.20062	24
1390	MEBARKI_HCC_PROGENITOR_WNT_UP_BLOCKED_BY_FZD8CRD	0.147059	0.330597	-0.389653	-1.20051	114
1391	REACTOME_CA2_PATHWAY	0.184314	0.380034	-0.429338	-1.20039	61
1392	KEGG_OTHER_GLYCAN_DEGRADATION	0.227273	0.431352	-0.540409	-1.19997	16
1393	GARGALOVIC_RESPONSE_TO_OXIDIZED_PHOSPHOLIPIDS_GREEN_UP	0.21408	0.416607	-0.486873	-1.19972	27
1394	DURCHDEWALD_SKIN_CARCINOGENESIS_UP	0.175659	0.370393	-0.411677	-1.19962	79
1395	GAUSSMANN_MLL_AF4_FUSION_TARGETS_G_DN	0.197497	0.396151	-0.466521	-1.19885	33
1396	QUINTENS_EMBRYONIC_BRAIN_RESPONSE_TO_IR	0.181818	0.377071	-0.415889	-1.19883	73
1397	REACTOME_GLUCAGON_TYPE_LIGAND_RECEPTORS	0.201399	0.40035	-0.468866	-1.19876	32
1398	NIKOLSKY_BREAST_CANCER_8Q12_Q22_AMPLICON	0.135231	0.316035	-0.387373	-1.19859	123
1399	REACTOME_PKA_MEDIATED_PHOSPHORYLATION_OF_CREB	0.23607	0.441179	-0.514146	-1.19823	20
1400	HOQUE_METHYLATED_IN_CANCER	0.184492	0.380232	-0.434309	-1.19809	55
1401	BURTON_ADIPOGENESIS_3	0.151332	0.336854	-0.395971	-1.19799	101
1402	ZHAN_MULTIPLE_MYELOMA_CD1_UP	0.19589	0.394111	-0.446266	-1.1978	45
1403	ENK_UV_RESPONSE_EPIDERMIS_DN	0.0377551	0.144635	-0.356303	-1.1977	499
1404	BIOCARTA_MAPK_PATHWAY	0.176322	0.370965	-0.409039	-1.19763	81
1405	DAIRKEE_CANCER_PRONE_RESPONSE_E2	0.205202	0.406108	-0.482819	-1.19759	28
1406	BASSO_CD40_SIGNALING_DN	0.171575	0.364479	-0.422796	-1.19723	66
1407	URS_ADIPOCYTE_DIFFERENTIATION_UP	0.178295	0.373079	-0.424767	-1.19717	64
1408	MURATA_VIRULENCE_OF_H_PILORI	0.237537	0.44374	-0.513664	-1.19711	20
1409	MCMURRAY_TP53_HRAS_COOPERATION_RESPONSE_DN	0.176923	0.371242	-0.42375	-1.19653	65
1410	REACTOME_SIGNALING_BY_RETINOIC_ACID	0.210383	0.412971	-0.447873	-1.1963	43
1411	KYNG_DNA_DAMAGE_BY_GAMMA_RADIATION	0.185464	0.381386	-0.412696	-1.19615	75
1412	HUTTMANN_B_CLL_POOR_SURVIVAL_DN	0.185829	0.381568	-0.433574	-1.19607	55
1413	HSIAO_LIVER_SPECIFIC_GENES	0.106452	0.27279	-0.364503	-1.19542	244
1414	MEBARKI_HCC_PROGENITOR_WNT_DN_CTNNB1_DEPENDENT_BLOCKED_BY_FZD8CRD	0.231454	0.435286	-0.518304	-1.19533	19
1415	NAKAMURA_CANCER_MICROENVIRONMENT_UP	0.215517	0.417997	-0.487581	-1.19525	26
1416	REACTOME_COPI_DEPENDENT_GOLGI_TO_ER_RETROGRADE_TRAFFIC	0.16078	0.349072	-0.395905	-1.1946	99
1417	ABE_VEGFA_TARGETS_2HR	0.207042	0.408875	-0.47201	-1.19439	31
1418	REACTOME_RHOA_GTPASE_CYCLE	0.127733	0.304442	-0.379096	-1.19438	145
1419	WP_CLASSICAL_PATHWAY_OF_STEROIDOGENESIS_WITH_GLUCOCORTICOID_AND_MINERALOCORTICOID_METABOLISM	0.233333	0.437476	-0.53768	-1.19391	16
1420	REACTOME_ION_TRANSPORT_BY_P_TYPE_ATPASES	0.187166	0.383079	-0.432726	-1.19373	55
1421	ZHAN_MULTIPLE_MYELOMA_LB_DN	0.210454	0.412971	-0.455359	-1.19353	37
1422	LIN_NPAS4_TARGETS_DN	0.180538	0.375425	-0.421471	-1.19348	66
1423	SMID_BREAST_CANCER_RELAPSE_IN_BONE_DN	0.0859873	0.240318	-0.361474	-1.19331	292
1424	DARWICHE_PAPILLOMA_RISK_LOW_UP	0.133102	0.31305	-0.377575	-1.19291	151
1425	GROSS_ELK3_TARGETS_DN	0.212676	0.415396	-0.471295	-1.19258	31
1426	BERENJENO_ROCK_SIGNALING_NOT_VIA_RHOA_UP	0.206647	0.40827	-0.480602	-1.19209	28
1427	BHAT_ESR1_TARGETS_VIA_AKT1_UP	0.0902256	0.247093	-0.361912	-1.19199	271
1428	SMIRNOV_RESPONSE_TO_IR_2HR_UP	0.202397	0.401757	-0.436516	-1.19191	49
1429	REACTOME_GOLGI_ASSOCIATED_VESICLE_BIOGENESIS	0.189907	0.386572	-0.430154	-1.19172	56
1430	PEREZ_TP53_AND_TP63_TARGETS	0.107744	0.275518	-0.370609	-1.19116	193
1431	REACTOME_PLASMA_LIPOPROTEIN_ASSEMBLY_REMODELING_AND_CLEARANCE	0.17952	0.37394	-0.415993	-1.1904	70
1432	REACTOME_INTERLEUKIN_12_FAMILY_SIGNALING	0.191406	0.387583	-0.426625	-1.19003	57
1433	REACTOME_CLASS_B_2_SECRETIN_FAMILY_RECEPTORS	0.179582	0.37394	-0.398541	-1.18966	89
1434	FERNANDEZ_BOUND_BY_MYC	0.117179	0.28957	-0.372196	-1.18894	179
1435	REACTOME_COPI_INDEPENDENT_GOLGI_TO_ER_RETROGRADE_TRAFFIC	0.2	0.39888	-0.432007	-1.18886	52
1436	WP_RAS_SIGNALING	0.112885	0.283651	-0.372141	-1.18823	178
1437	MATZUK_MEIOTIC_AND_DNA_REPAIR	0.215068	0.417997	-0.455242	-1.18781	36
1438	REACTOME_EGFR_DOWNREGULATION	0.21831	0.420896	-0.4694	-1.18779	31
1439	FIGUEROA_AML_METHYLATION_CLUSTER_1_DN	0.231087	0.435286	-0.445806	-1.1871	42
1440	LI_PROSTATE_CANCER_EPIGENETIC	0.211189	0.413398	-0.464262	-1.18699	32
1441	BHAT_ESR1_TARGETS_NOT_VIA_AKT1_DN	0.181592	0.37694	-0.401164	-1.18688	84
1442	BHAT_ESR1_TARGETS_NOT_VIA_AKT1_UP	0.10596	0.271857	-0.365208	-1.18661	207
1443	LINDVALL_IMMORTALIZED_BY_TERT_UP	0.198718	0.397522	-0.420203	-1.18651	65
1444	SASAKI_ADULT_T_CELL_LEUKEMIA	0.140715	0.3226	-0.373513	-1.18642	160
1445	RAMASWAMY_METASTASIS_DN	0.196615	0.395363	-0.425278	-1.18627	57
1446	LIEN_BREAST_CARCINOMA_METAPLASTIC	0.222531	0.425141	-0.461241	-1.18528	33
1447	REACTOME_SARS_COV_2_INFECTION	0.193631	0.390891	-0.417139	-1.18523	67
1448	WP_ADIPOGENESIS	0.150235	0.33578	-0.380077	-1.18519	130
1449	SCHLESINGER_H3K27ME3_IN_NORMAL_AND_METHYLATED_IN_CANCER	0.209538	0.411696	-0.477724	-1.18495	28
1450	KORKOLA_TERATOMA	0.22114	0.424372	-0.449896	-1.1849	40
1451	BRUECKNER_TARGETS_OF_MIRLET7A3_DN	0.190657	0.386572	-0.410606	-1.1836	73
1452	JINESH_BLEBBISHIELD_TO_IMMUNE_CELL_FUSION_PBSHMS_UP	0.0795455	0.229823	-0.355101	-1.18354	362
1453	KIM_ALL_DISORDERS_DURATION_CORR_DN	0.142026	0.324153	-0.376893	-1.18315	141
1454	ZHU_CMV_24_HR_DN	0.185554	0.381403	-0.401238	-1.18311	83
1455	LI_LUNG_CANCER	0.221914	0.424684	-0.446932	-1.18296	41
1456	REACTOME_CONSTITUTIVE_SIGNALING_BY_ABERRANT_PI3K_IN_CANCER	0.190898	0.386891	-0.407947	-1.18238	77
1457	PID_PI3KCI_PATHWAY	0.211513	0.413821	-0.435041	-1.18232	48
1458	STEGER_ADIPOGENESIS_DN	0.234604	0.439325	-0.492752	-1.18186	24
1459	PID_MAPK_TRK_PATHWAY	0.231824	0.435706	-0.45708	-1.18182	34
1460	REACTOME_SIGNALING_BY_RECEPTOR_TYROSINE_KINASES	0.0551583	0.181677	-0.35161	-1.18182	498
1461	RICKMAN_HEAD_AND_NECK_CANCER_F	0.208777	0.411073	-0.428516	-1.1817	54
1462	DEURIG_T_CELL_PROLYMPHOCYTIC_LEUKEMIA_DN	0.0952381	0.254353	-0.357076	-1.18165	299
1463	STANELLE_E2F1_TARGETS	0.210983	0.413398	-0.476372	-1.1816	28
1464	VART_KSHV_INFECTION_ANGIOGENIC_MARKERS_UP	0.144509	0.327247	-0.372306	-1.18145	159
1465	ELVIDGE_HYPOXIA_BY_DMOG_DN	0.197861	0.396187	-0.428216	-1.18129	55
1466	WP_ENDOTHELIN_PATHWAYS	0.230876	0.435286	-0.459567	-1.18098	33
1467	REACTOME_ACTIVATION_OF_KAINATE_RECEPTORS_UPON_GLUTAMATE_BINDING	0.220947	0.424372	-0.473424	-1.18092	29
1468	KEGG_ENDOCYTOSIS	0.120867	0.295218	-0.369827	-1.18084	178
1469	HINATA_NFKB_TARGETS_KERATINOCYTE_UP	0.190535	0.386572	-0.400382	-1.18059	83
1470	REACTOME_SHC_MEDIATED_CASCADE_FGFR3	0.262443	0.471404	-0.525201	-1.18047	17
1471	BROCKE_APOPTOSIS_REVERSED_BY_IL6	0.151339	0.336854	-0.375728	-1.1795	141
1472	FIGUEROA_AML_METHYLATION_CLUSTER_5_DN	0.237705	0.443876	-0.441399	-1.17901	43
1473	KEGG_CYTOSOLIC_DNA_SENSING_PATHWAY	0.209272	0.411523	-0.429422	-1.17872	51
1474	WP_KISSPEPTINKISSPEPTIN_RECEPTOR_SYSTEM_IN_THE_OVARY	0.226704	0.430626	-0.447516	-1.17864	40
1475	REACTOME_LISTERIA_MONOCYTOGENES_ENTRY_INTO_HOST_CELLS	0.258065	0.465925	-0.505618	-1.17836	20
1476	WINTER_HYPOXIA_METAGENE	0.134133	0.314357	-0.360696	-1.17815	233
1477	WATANABE_COLON_CANCER_MSI_VS_MSS_DN	0.201038	0.40035	-0.419901	-1.1781	62
1478	FONTAINE_THYROID_TUMOR_UNCERTAIN_MALIGNANCY_DN	0.239003	0.445478	-0.490913	-1.17745	24
1479	MAYBURD_RESPONSE_TO_L663536_DN	0.208	0.409893	-0.427751	-1.17715	52
1480	BOYLAN_MULTIPLE_MYELOMA_PCA3_UP	0.20125	0.40035	-0.402645	-1.17703	80
1481	YAO_TEMPORAL_RESPONSE_TO_PROGESTERONE_CLUSTER_5	0.221098	0.424372	-0.474502	-1.17696	28
1482	RORIE_TARGETS_OF_EWSR1_FLI1_FUSION_UP	0.231322	0.435286	-0.479973	-1.17659	26
1483	HOSHIDA_LIVER_CANCER_SURVIVAL_UP	0.197733	0.396187	-0.408651	-1.17659	72
1484	WP_GALANIN_RECEPTOR_PATHWAY	0.261248	0.469951	-0.500899	-1.17656	21
1485	REACTOME_NEGATIVE_REGULATION_OF_THE_PI3K_AKT_NETWORK	0.169048	0.361264	-0.383142	-1.17647	112
1486	REACTOME_ELEVATION_OF_CYTOSOLIC_CA2_LEVELS	0.248485	0.45358	-0.529686	-1.17616	16
1487	REACTOME_RHO_GTPASE_EFFECTORS	0.118971	0.292439	-0.356991	-1.17616	258
1488	OSADA_ASCL1_TARGETS_UP	0.225718	0.42945	-0.439682	-1.17614	44
1489	REACTOME_REGULATION_OF_TNFR1_SIGNALING	0.232267	0.436184	-0.457475	-1.1756	33
1490	WANG_LSD1_TARGETS_UP	0.241935	0.448056	-0.490138	-1.17559	24
1491	CHANDRAN_METASTASIS_DN	0.110526	0.279851	-0.354102	-1.17555	304
1492	LEE_LIVER_CANCER_MYC_E2F1_DN	0.213072	0.415818	-0.420218	-1.17489	61
1493	HERNANDEZ_ABERRANT_MITOSIS_BY_DOCETACEL_4NM_UP	0.261248	0.469951	-0.500144	-1.17478	21
1494	REACTOME_TCR_SIGNALING	0.175355	0.370133	-0.381404	-1.17417	115
1495	NABA_SECRETED_FACTORS	0.101053	0.264252	-0.354181	-1.17363	316
1496	LANDIS_ERBB2_BREAST_TUMORS_324_DN	0.158803	0.346405	-0.372445	-1.17343	145
1497	SASAI_RESISTANCE_TO_NEOPLASTIC_TRANSFROMATION	0.212737	0.415396	-0.434826	-1.1734	46
1498	SHIN_B_CELL_LYMPHOMA_CLUSTER_2	0.232955	0.43712	-0.466737	-1.17329	30
1499	KEGG_GLUTATHIONE_METABOLISM	0.218206	0.420872	-0.431675	-1.17317	48
1500	SEKI_INFLAMMATORY_RESPONSE_LPS_DN	0.264151	0.472858	-0.499456	-1.17317	21
1501	SWEET_LUNG_CANCER_KRAS_DN	0.0859775	0.240318	-0.351055	-1.17303	398
1502	LEIN_MIDBRAIN_MARKERS	0.194514	0.392055	-0.398177	-1.17276	82
1503	WP_APOPTOSIS	0.199257	0.398242	-0.395153	-1.1725	86
1504	BASAKI_YBX1_TARGETS_DN	0.0882051	0.243515	-0.351506	-1.17197	375
1505	LEE_DOUBLE_POLAR_THYMOCYTE	0.241379	0.447668	-0.478029	-1.17183	26
1506	KANG_AR_TARGETS_UP	0.27451	0.482794	-0.521258	-1.1716	17
1507	XU_HGF_SIGNALING_NOT_VIA_AKT1_48HR_UP	0.235049	0.439802	-0.455838	-1.17139	33
1508	EGUCHI_CELL_CYCLE_RB1_TARGETS	0.266176	0.474649	-0.494474	-1.17124	22
1509	BOYLAN_MULTIPLE_MYELOMA_D_CLUSTER_UP	0.244253	0.450379	-0.475089	-1.17068	27
1510	KORKOLA_TERATOMA_UP	0.276018	0.484182	-0.520795	-1.17057	17
1511	REACTOME_ACTIVATION_OF_AMPK_DOWNSTREAM_OF_NMDARS	0.231214	0.435286	-0.471562	-1.16967	28
1512	DUTERTRE_ESTRADIOL_RESPONSE_6HR_UP	0.139282	0.321255	-0.357796	-1.16927	221
1513	KEGG_N_GLYCAN_BIOSYNTHESIS	0.218157	0.420872	-0.433125	-1.16881	46
1514	HUANG_FOXA2_TARGETS_UP	0.218157	0.420872	-0.433121	-1.1688	46
1515	REACTOME_CELL_JUNCTION_ORGANIZATION	0.207921	0.409893	-0.393671	-1.1681	86
1516	WANG_LSD1_TARGETS_DN	0.231507	0.435286	-0.447666	-1.16804	36
1517	WP_SARSCOV2_INNATE_IMMUNITY_EVASION_AND_CELLSPECIFIC_IMMUNE_RESPONSE	0.216561	0.419029	-0.411082	-1.16801	67
1518	WP_MFAP5_EFFECT_ON_PERMEABILITY_AND_MOTILITY_OF_ENDOTHELIAL_CELLS_VIA_CYTOSKELETON_REARRANGEMENT	0.275449	0.483367	-0.51477	-1.16799	18
1519	VALK_AML_CLUSTER_8	0.244152	0.450379	-0.482917	-1.16739	25
1520	REACTOME_PROSTACYCLIN_SIGNALLING_THROUGH_PROSTACYCLIN_RECEPTOR	0.275449	0.483367	-0.514294	-1.16691	18
1521	KEGG_PHOSPHATIDYLINOSITOL_SIGNALING_SYSTEM	0.21608	0.418736	-0.401934	-1.16658	76
1522	WP_PROXIMAL_TUBULE_TRANSPORT	0.223958	0.427339	-0.418123	-1.16631	57
1523	REACTOME_EPHA_MEDIATED_GROWTH_CONE_COLLAPSE	0.238164	0.444374	-0.467387	-1.16586	29
1524	TURASHVILI_BREAST_DUCTAL_CARCINOMA_VS_LOBULAR_NORMAL_UP	0.216285	0.418736	-0.406807	-1.16571	71
1525	VARELA_ZMPSTE24_TARGETS_DN	0.239945	0.446361	-0.440415	-1.16571	41
1526	LINDGREN_BLADDER_CANCER_CLUSTER_2A_DN	0.179788	0.374202	-0.374087	-1.1653	131
1527	LI_INDUCED_T_TO_NATURAL_KILLER_DN	0.179577	0.37394	-0.373641	-1.16512	130
1528	VALK_AML_CLUSTER_13	0.239598	0.445973	-0.46672	-1.1642	29
1529	REACTOME_BIOLOGICAL_OXIDATIONS	0.137363	0.318541	-0.358076	-1.16415	211
1530	REACTOME_INTERLEUKIN_2_FAMILY_SIGNALING	0.241331	0.447668	-0.439792	-1.16406	41
1531	WP_RANKLRANK_RECEPTOR_ACTIVATOR_OF_NFKB_LIGAND_SIGNALING_PATHWAY	0.221925	0.424684	-0.421926	-1.16393	55
1532	NUTT_GBM_VS_AO_GLIOMA_UP	0.230352	0.435155	-0.430983	-1.16303	46
1533	SAFFORD_T_LYMPHOCYTE_ANERGY	0.215347	0.417997	-0.391901	-1.16284	86
1534	DOUGLAS_BMI1_TARGETS_DN	0.124736	0.301184	-0.350459	-1.16203	302
1535	NAKAMURA_ADIPOGENESIS_LATE_UP	0.211111	0.413398	-0.387968	-1.16201	92
1536	KORKOLA_CORRELATED_WITH_POU5F1	0.239598	0.445973	-0.465612	-1.16143	29
1537	REACTOME_O_GLYCOSYLATION_OF_TSR_DOMAIN_CONTAINING_PROTEINS	0.243466	0.449917	-0.442553	-1.15997	37
1538	TURASHVILI_BREAST_DUCTAL_CARCINOMA_VS_LOBULAR_NORMAL_DN	0.232558	0.436553	-0.411503	-1.15978	64
1539	STEIN_ESRRA_TARGETS_UP	0.110082	0.279032	-0.347824	-1.15967	367
1540	PEDERSEN_METASTASIS_BY_ERBB2_ISOFORM_1	0.250344	0.454822	-0.43518	-1.15881	42
1541	WP_EGFEGFR_SIGNALING_PATHWAY	0.17566	0.370393	-0.364118	-1.15864	162
1542	WP_STATIN_PATHWAY	0.244784	0.451093	-0.450769	-1.15837	33
1543	WP_IL18_SIGNALING_PATHWAY	0.139935	0.321928	-0.35205	-1.15826	268
1544	PID_SYNDECAN_4_PATHWAY	0.248951	0.453758	-0.452997	-1.15819	32
1545	YAUCH_HEDGEHOG_SIGNALING_PARACRINE_DN	0.155361	0.341632	-0.354898	-1.15799	235
1546	PHONG_TNF_RESPONSE_NOT_VIA_P38	0.117464	0.290119	-0.347841	-1.15799	329
1547	PARK_HSC_VS_MULTIPOTENT_PROGENITORS_DN	0.285714	0.495003	-0.52907	-1.15769	15
1548	TIAN_BHLHA15_TARGETS	0.285714	0.495003	-0.528972	-1.15748	15
1549	PASINI_SUZ12_TARGETS_DN	0.129747	0.307331	-0.348653	-1.15684	303
1550	DER_IFN_GAMMA_RESPONSE_UP	0.222503	0.425141	-0.404246	-1.15679	70
1551	REACTOME_NICOTINATE_METABOLISM	0.245665	0.451816	-0.466363	-1.15677	28
1552	MOREAUX_B_LYMPHOCYTE_MATURATION_BY_TACI_UP	0.214106	0.416607	-0.395057	-1.15669	81
1553	PID_NFAT_TFPATHWAY	0.257221	0.465128	-0.434336	-1.15656	42
1554	BROWNE_HCMV_INFECTION_2HR_DN	0.245257	0.45176	-0.428582	-1.15655	46
1555	REACTOME_PHASE_0_RAPID_DEPOLARISATION	0.248951	0.453758	-0.452338	-1.1565	32
1556	REACTOME_RHO_GTPASES_ACTIVATE_ROCKS	0.277448	0.485954	-0.501313	-1.15614	19
1557	HOLLMANN_APOPTOSIS_VIA_CD40_DN	0.146394	0.329582	-0.352425	-1.15566	245
1558	PID_INTEGRIN2_PATHWAY	0.245665	0.451816	-0.465667	-1.15505	28
1559	GOTZMANN_EPITHELIAL_TO_MESENCHYMAL_TRANSITION_DN	0.150838	0.33639	-0.357404	-1.15479	200
1560	REACTOME_INTERLEUKIN_10_SIGNALING	0.248974	0.453758	-0.431675	-1.15472	44
1561	AFFAR_YY1_TARGETS_DN	0.146368	0.329582	-0.350635	-1.15447	251
1562	WP_BDNFTRKB_SIGNALING	0.247566	0.452796	-0.44924	-1.15444	33
1563	PID_INSULIN_GLUCOSE_PATHWAY	0.271552	0.480901	-0.470922	-1.15441	26
1564	APPIERTO_RESPONSE_TO_FENRETINIDE_UP	0.248968	0.453758	-0.44042	-1.15438	37
1565	WALLACE_PROSTATE_CANCER_UP	0.277448	0.485954	-0.500371	-1.15397	19
1566	GAZDA_DIAMOND_BLACKFAN_ANEMIA_ERYTHROID_UP	0.272989	0.481971	-0.470409	-1.15315	26
1567	JINESH_BLEBBISHIELD_VS_LIVE_CONTROL_UP	0.111111	0.280718	-0.345588	-1.15314	394
1568	WP_ALZHEIMERS_DISEASE	0.188876	0.385528	-0.366648	-1.15262	143
1569	HARRIS_HYPOXIA	0.23125	0.435286	-0.394267	-1.15255	80
1570	REACTOME_EGR2_AND_SOX10_MEDIATED_INITIATION_OF_SCHWANN_CELL_MYELINATION	0.258621	0.466747	-0.467668	-1.1524	27
1571	DUTTA_APOPTOSIS_VIA_NFKB	0.247566	0.452796	-0.448439	-1.15238	33
1572	WP_TCELL_ANTIGEN_RECEPTOR_TCR_PATHWAY_DURING_STAPHYLOCOCCUS_AUREUS_INFECTION	0.240523	0.446616	-0.41211	-1.15222	61
1573	AMIT_EGF_RESPONSE_480_HELA	0.179191	0.37394	-0.363317	-1.15188	156
1574	REACTOME_MAPK_FAMILY_SIGNALING_CASCADES	0.128527	0.305539	-0.346889	-1.15184	322
1575	NIKOLSKY_BREAST_CANCER_7P22_AMPLICON	0.250685	0.455002	-0.441348	-1.15155	36
1576	REACTOME_EICOSANOID_LIGAND_BINDING_RECEPTORS	0.291793	0.499924	-0.526186	-1.15138	15
1577	DELPUECH_FOXO3_TARGETS_UP	0.244186	0.450379	-0.408355	-1.15091	64
1578	ZHAN_MULTIPLE_MYELOMA_CD2_DN	0.255814	0.462944	-0.430245	-1.1509	44
1579	CONCANNON_APOPTOSIS_BY_EPOXOMICIN_DN	0.18318	0.378877	-0.361813	-1.15066	161
1580	ZHAN_VARIABLE_EARLY_DIFFERENTIATION_GENES_UP	0.289593	0.498366	-0.511823	-1.1504	17
1581	ALONSO_METASTASIS_NEURAL_UP	0.289593	0.498366	-0.511707	-1.15014	17
1582	CHEOK_RESPONSE_TO_MERCAPTOPURINE_AND_LD_MTX_DN	0.28739	0.497162	-0.493489	-1.15009	20
1583	GAZDA_DIAMOND_BLACKFAN_ANEMIA_MYELOID_UP	0.25	0.454376	-0.463658	-1.15006	28
1584	REACTOME_RAC3_GTPASE_CYCLE	0.223457	0.426557	-0.383919	-1.14989	92
1585	CROONQUIST_IL6_DEPRIVATION_DN	0.224691	0.428561	-0.383774	-1.14945	92
1586	KEGG_LINOLEIC_ACID_METABOLISM	0.260057	0.468474	-0.466472	-1.14945	27
1587	BUCKANOVICH_T_LYMPHOCYTE_HOMING_ON_TUMOR_UP	0.287834	0.497373	-0.498137	-1.14882	19
1588	KAAB_HEART_ATRIUM_VS_VENTRICLE_UP	0.157051	0.344205	-0.348878	-1.14868	251
1589	BIOCARTA_CASPASE_PATHWAY	0.286765	0.496451	-0.48492	-1.14861	22
1590	KYNG_WERNER_SYNDROM_AND_NORMAL_AGING_UP	0.230769	0.435286	-0.397297	-1.14771	74
1591	SENESE_HDAC1_AND_HDAC2_TARGETS_UP	0.178067	0.372798	-0.350709	-1.1477	223
1592	WANG_BARRETTS_ESOPHAGUS_AND_ESOPHAGUS_CANCER_DN	0.264022	0.472809	-0.442056	-1.14679	35
1593	BILD_SRC_ONCOGENIC_SIGNATURE	0.24834	0.45358	-0.413763	-1.14632	56
1594	BIOCARTA_BCR_PATHWAY	0.260083	0.468474	-0.446043	-1.14622	33
1595	ODONNELL_METASTASIS_UP	0.23028	0.435155	-0.399863	-1.14581	71
1596	SANA_TNF_SIGNALING_DN	0.24	0.446361	-0.3919	-1.14563	80
1597	WP_FATTY_ACID_BIOSYNTHESIS	0.291176	0.499237	-0.483429	-1.14508	22
1598	NIKOLSKY_BREAST_CANCER_6P24_P22_AMPLICON	0.293179	0.500761	-0.48745	-1.14497	21
1599	DUNNE_TARGETS_OF_AML1_MTG8_FUSION_DN	0.292285	0.500065	-0.496435	-1.14489	19
1600	DOANE_BREAST_CANCER_ESR1_UP	0.220238	0.423732	-0.375019	-1.1445	106
1601	FERREIRA_EWINGS_SARCOMA_UNSTABLE_VS_STABLE_DN	0.229713	0.434737	-0.383718	-1.1441	91
1602	ROVERSI_GLIOMA_LOH_REGIONS	0.264022	0.472809	-0.427465	-1.14346	44
1603	FOSTER_TOLERANT_MACROPHAGE_DN	0.135524	0.316495	-0.342609	-1.14337	389
1604	PLASARI_TGFB1_TARGETS_10HR_DN	0.172932	0.366186	-0.348259	-1.14325	242
1605	KEGG_NOD_LIKE_RECEPTOR_SIGNALING_PATHWAY	0.260417	0.468892	-0.409379	-1.14315	58
1606	MEISSNER_BRAIN_HCP_WITH_H3K4ME2	0.294118	0.50131	-0.508481	-1.14289	17
1607	IIZUKA_LIVER_CANCER_PROGRESSION_G2_G3_UP	0.281609	0.491014	-0.465939	-1.14219	26
1608	REACTOME_ACYL_CHAIN_REMODELLING_OF_PE	0.298529	0.506164	-0.482109	-1.14195	22
1609	SCHMIDT_POR_TARGETS_IN_LIMB_BUD_UP	0.283046	0.492777	-0.465784	-1.14181	26
1610	REACTOME_TRANSLOCATION_OF_SLC2A4_GLUT4_TO_THE_PLASMA_MEMBRANE	0.23028	0.435155	-0.39835	-1.14148	71
1611	KEGG_AMYOTROPHIC_LATERAL_SCLEROSIS_ALS	0.254305	0.46072	-0.413736	-1.14132	53
1612	KEGG_NITROGEN_METABOLISM	0.279649	0.488884	-0.477337	-1.14072	23
1613	KEGG_PROGESTERONE_MEDIATED_OOCYTE_MATURATION	0.246592	0.452758	-0.38453	-1.13993	85
1614	RICKMAN_TUMOR_DIFFERENTIATED_WELL_VS_POORLY_DN	0.144778	0.327578	-0.34209	-1.13983	360
1615	TONKS_TARGETS_OF_RUNX1_RUNX1T1_FUSION_MONOCYTE_UP	0.169265	0.361562	-0.353234	-1.13919	197
1616	REACTOME_MYD88_INDEPENDENT_TLR4_CASCADE	0.235583	0.440446	-0.378793	-1.13919	97
1617	LIU_VMYB_TARGETS_UP	0.222353	0.425141	-0.368895	-1.13898	118
1618	SHETH_LIVER_CANCER_VS_TXNIP_LOSS_PAM1	0.167562	0.359083	-0.346448	-1.13894	250
1619	KEGG_GLYCOLYSIS_GLUCONEOGENESIS	0.261378	0.469951	-0.407476	-1.13884	59
1620	WP_GLUTATHIONE_METABOLISM	0.299703	0.506674	-0.493692	-1.13857	19
1621	REACTOME_GABA_SYNTHESIS_RELEASE_REUPTAKE_AND_DEGRADATION	0.299703	0.506674	-0.493682	-1.13854	19
1622	LIANG_HEMATOPOIESIS_STEM_CELL_NUMBER_LARGE_VS_TINY_DN	0.261411	0.469951	-0.435196	-1.13842	38
1623	REACTOME_RAB_GERANYLGERANYLATION	0.262613	0.471404	-0.404607	-1.13699	63
1624	PEDERSEN_METASTASIS_BY_ERBB2_ISOFORM_6	0.288793	0.498147	-0.463818	-1.13699	26
1625	REACTOME_SYNTHESIS_OF_PIPS_AT_THE_EARLY_ENDOSOME_MEMBRANE	0.3	0.506674	-0.512027	-1.13695	16
1626	TANG_SENESCENCE_TP53_TARGETS_UP	0.268428	0.477795	-0.442414	-1.1369	33
1627	BURTON_ADIPOGENESIS_6	0.196868	0.395701	-0.354223	-1.13676	183
1628	ZHAN_MULTIPLE_MYELOMA_CD1_VS_CD2_UP	0.262821	0.471464	-0.402575	-1.13674	65
1629	DASU_IL6_SIGNALING_SCAR_UP	0.270423	0.480187	-0.449101	-1.13642	31
1630	OHM_METHYLATED_IN_ADULT_CANCERS	0.283046	0.492777	-0.461137	-1.1363	27
1631	CHUANG_OXIDATIVE_STRESS_RESPONSE_UP	0.283046	0.492777	-0.46104	-1.13606	27
1632	KANNAN_TP53_TARGETS_DN	0.302941	0.509782	-0.479502	-1.13577	22
1633	WP_GLYCOSAMINOGLYCAN_DEGRADATION	0.298643	0.506164	-0.505282	-1.1357	17
1634	REACTOME_PLATELET_SENSITIZATION_BY_LDL	0.298643	0.506164	-0.505207	-1.13553	17
1635	KYNG_DNA_DAMAGE_BY_UV	0.257979	0.465925	-0.411739	-1.13544	54
1636	REACTOME_CELL_CELL_JUNCTION_ORGANIZATION	0.269181	0.4789	-0.406183	-1.13522	59
1637	REACTOME_EPH_EPHRIN_SIGNALING	0.241975	0.448056	-0.378912	-1.13489	92
1638	LEE_CALORIE_RESTRICTION_NEOCORTEX_UP	0.259923	0.468474	-0.400673	-1.13459	66
1639	JAZAG_TGFB1_SIGNALING_VIA_SMAD4_DN	0.265201	0.473456	-0.403663	-1.13434	63
1640	PID_TNF_PATHWAY	0.263014	0.471551	-0.42257	-1.1342	45
1641	REACTOME_PURINERGIC_SIGNALING_IN_LEISHMANIASIS_INFECTION	0.293103	0.500761	-0.462469	-1.13369	26
1642	REACTOME_NEGATIVE_REGULATION_OF_FGFR2_SIGNALING	0.27121	0.48052	-0.44104	-1.13337	33
1643	DORSAM_HOXA9_TARGETS_DN	0.272727	0.481877	-0.443272	-1.13332	32
1644	ZHANG_BREAST_CANCER_PROGENITORS_DN	0.227967	0.432493	-0.363746	-1.13309	131
1645	WU_SILENCED_BY_METHYLATION_IN_BLADDER_CANCER	0.263722	0.472637	-0.416717	-1.13252	48
1646	AMIT_EGF_RESPONSE_120_HELA	0.264858	0.473456	-0.401809	-1.13246	64
1647	VALK_AML_CLUSTER_4	0.29023	0.498566	-0.45951	-1.13229	27
1648	REACTOME_IRON_UPTAKE_AND_TRANSPORT	0.272135	0.481382	-0.405784	-1.13189	57
1649	WP_TCELL_ANTIGEN_RECEPTOR_TCR_SIGNALING_PATHWAY	0.248462	0.45358	-0.378885	-1.13099	89
1650	PURBEY_TARGETS_OF_CTBP1_NOT_SATB1_DN	0.154004	0.339939	-0.339238	-1.13098	383
1651	LEE_AGING_NEOCORTEX_DN	0.265045	0.473456	-0.399333	-1.13079	66
1652	BURTON_ADIPOGENESIS_PEAK_AT_0HR	0.272846	0.481903	-0.404716	-1.13038	60
1653	PID_BCR_5PATHWAY	0.270375	0.480187	-0.402241	-1.13035	63
1654	LA_MEN1_TARGETS	0.293255	0.500761	-0.470821	-1.12926	24
1655	GUILLAUMOND_KLF10_TARGETS_UP	0.268456	0.477795	-0.416308	-1.12923	47
1656	HUANG_FOXA2_TARGETS_DN	0.273728	0.48254	-0.430797	-1.12916	37
1657	WP_HEMATOPOIETIC_STEM_CELL_DIFFERENTIATION	0.27451	0.482794	-0.403719	-1.12876	61
1658	VANTVEER_BREAST_CANCER_POOR_PROGNOSIS	0.271233	0.48052	-0.420536	-1.12874	45
1659	HALMOS_CEBPA_TARGETS_DN	0.274619	0.482794	-0.426427	-1.12868	41
1660	MULLIGHAN_NPM1_MUTATED_SIGNATURE_1_DN	0.240237	0.446616	-0.365552	-1.12804	120
1661	REACTOME_GOLGI_TO_ER_RETROGRADE_TRANSPORT	0.228337	0.433018	-0.361094	-1.12797	133
1662	KOBAYASHI_EGFR_SIGNALING_6HR_DN	0.301659	0.508658	-0.501636	-1.1275	17
1663	HAN_JNK_SINGALING_UP	0.285322	0.494879	-0.436039	-1.12742	34
1664	REACTOME_CELL_CELL_COMMUNICATION	0.230404	0.435155	-0.364808	-1.12723	122
1665	REACTOME_PYROPTOSIS	0.301724	0.508658	-0.459777	-1.12709	26
1666	ZHAN_MULTIPLE_MYELOMA_MS_UP	0.271003	0.48048	-0.417595	-1.12691	46
1667	DELACROIX_RARG_BOUND_MEF	0.170103	0.362516	-0.337698	-1.12673	353
1668	BANDRES_RESPONSE_TO_CARMUSTIN_MGMT_48HR_DN	0.205336	0.406199	-0.356474	-1.12659	153
1669	KENNY_CTNNB1_TARGETS_DN	0.274172	0.482794	-0.410411	-1.12653	51
1670	SHIPP_DLBCL_CURED_VS_FATAL_UP	0.283727	0.493407	-0.428386	-1.12613	39
1671	RAGHAVACHARI_PLATELET_SPECIFIC_GENES	0.272727	0.481877	-0.397369	-1.12523	66
1672	PAL_PRMT5_TARGETS_DN	0.297414	0.505162	-0.4565	-1.12488	27
1673	WILLIAMS_ESR1_TARGETS_UP	0.304598	0.511455	-0.458867	-1.12486	26
1674	SASSON_RESPONSE_TO_FORSKOLIN_UP	0.273632	0.48254	-0.380198	-1.12485	84
1675	REN_ALVEOLAR_RHABDOMYOSARCOMA_UP	0.249695	0.454376	-0.372757	-1.12475	99
1676	YAO_TEMPORAL_RESPONSE_TO_PROGESTERONE_CLUSTER_2	0.274064	0.482794	-0.407514	-1.12418	55
1677	REACTOME_INTERLEUKIN_20_FAMILY_SIGNALING	0.289474	0.498366	-0.464934	-1.12392	25
1678	MURAKAMI_UV_RESPONSE_6HR_DN	0.323657	0.52893	-0.478238	-1.12333	21
1679	ZAMORA_NOS2_TARGETS_DN	0.271808	0.481052	-0.387535	-1.12322	77
1680	LIM_MAMMARY_LUMINAL_MATURE_UP	0.256659	0.464291	-0.370958	-1.12231	101
1681	VALK_AML_CLUSTER_12	0.284091	0.493808	-0.446416	-1.1222	30
1682	WP_FATTY_ACID_OMEGA_OXIDATION	0.323708	0.52893	-0.512847	-1.12219	15
1683	CLASPER_LYMPHATIC_VESSELS_DURING_METASTASIS_UP	0.324926	0.530022	-0.486331	-1.12159	19
1684	WILLIAMS_ESR2_TARGETS_UP	0.303161	0.509784	-0.455017	-1.12122	27
1685	REACTOME_FRS_MEDIATED_FGFR3_SIGNALING	0.327893	0.531933	-0.486162	-1.1212	19
1686	HOEGERKORP_CD44_TARGETS_DIRECT_UP	0.307471	0.513672	-0.457306	-1.12103	26
1687	BROWNE_HCMV_INFECTION_8HR_DN	0.297814	0.505564	-0.419572	-1.1207	43
1688	REACTOME_GLYCOSAMINOGLYCAN_METABOLISM	0.249406	0.454188	-0.362642	-1.12054	122
1689	BROWNE_HCMV_INFECTION_18HR_DN	0.218037	0.420872	-0.351057	-1.12004	168
1690	KEGG_TYPE_II_DIABETES_MELLITUS	0.280537	0.490067	-0.412627	-1.11925	47
1691	YU_BAP1_TARGETS	0.288379	0.497981	-0.44859	-1.11897	29
1692	ZHANG_ANTIVIRAL_RESPONSE_TO_RIBAVIRIN_UP	0.290462	0.498566	-0.451	-1.11867	28
1693	REACTOME_UPTAKE_AND_ACTIONS_OF_BACTERIAL_TOXINS	0.289813	0.498561	-0.448009	-1.11752	29
1694	KANG_FLUOROURACIL_RESISTANCE_UP	0.336795	0.539129	-0.484395	-1.11713	19
1695	KEGG_DRUG_METABOLISM_CYTOCHROME_P450	0.290446	0.498566	-0.393122	-1.11698	67
1696	BOYAULT_LIVER_CANCER_SUBCLASS_G12_UP	0.292072	0.500032	-0.424782	-1.11665	39
1697	ROYLANCE_BREAST_CANCER_16Q_COPY_NUMBER_DN	0.310345	0.516238	-0.455457	-1.1165	26
1698	KOBAYASHI_RESPONSE_TO_ROMIDEPSIN	0.321856	0.527344	-0.492034	-1.1164	18
1699	ABRAHAM_ALPC_VS_MULTIPLE_MYELOMA_UP	0.310345	0.516238	-0.45537	-1.11628	26
1700	RUAN_RESPONSE_TO_TNF_TROGLITAZONE_DN	0.302905	0.509782	-0.426709	-1.11622	38
1701	KYNG_RESPONSE_TO_H2O2_VIA_ERCC6_UP	0.29904	0.506345	-0.43135	-1.1153	34
1702	IWANAGA_CARCINOGENESIS_BY_KRAS_UP	0.225143	0.429245	-0.350117	-1.11529	164
1703	WP_NOCGMPPKG_MEDIATED_NEUROPROTECTION	0.289973	0.498566	-0.413131	-1.11486	46
1704	KEGG_FOCAL_ADHESION	0.225336	0.429437	-0.3463	-1.11439	196
1705	WP_16P112_DISTAL_DELETION_SYNDROME	0.313218	0.519081	-0.454583	-1.11435	26
1706	HERNANDEZ_ABERRANT_MITOSIS_BY_DOCETACEL_2NM_UP	0.294937	0.501967	-0.391129	-1.11423	68
1707	GOBERT_CORE_OLIGODENDROCYTE_DIFFERENTIATION	0.295736	0.502957	-0.418439	-1.11423	42
1708	MATZUK_SPERMATOCYTE	0.294268	0.501381	-0.391919	-1.11357	67
1709	BURTON_ADIPOGENESIS_PEAK_AT_2HR	0.294118	0.50131	-0.416108	-1.11308	44
1710	FARMER_BREAST_CANCER_APOCRINE_VS_LUMINAL	0.204211	0.404491	-0.335368	-1.11294	308
1711	REACTOME_BIOSYNTHESIS_OF_THE_N_GLYCAN_PRECURSOR_DOLICHOL_LIPID_LINKED_OLIGOSACCHARIDE_LLO_AND_TRANSFER_TO_A_NASCENT_PROTEIN	0.277638	0.486103	-0.38335	-1.11264	76
1712	AFFAR_YY1_TARGETS_UP	0.228956	0.433836	-0.346076	-1.11239	192
1713	CHIARETTI_T_ALL_RELAPSE_PROGNOSIS	0.333333	0.536741	-0.494731	-1.11198	17
1714	KOINUMA_COLON_CANCER_MSI_UP	0.327273	0.531875	-0.500719	-1.11184	16
1715	REACTOME_FATTY_ACYL_COA_BIOSYNTHESIS	0.313287	0.519081	-0.434737	-1.1115	32
1716	SENESE_HDAC2_TARGETS_DN	0.264775	0.473456	-0.35999	-1.11145	119
1717	BREDEMEYER_RAG_SIGNALING_VIA_ATM_NOT_VIA_NFKB_UP	0.286479	0.496143	-0.408847	-1.11113	48
1718	TOMLINS_METASTASIS_DN	0.326347	0.531404	-0.489581	-1.11084	18
1719	SASSON_RESPONSE_TO_GONADOTROPHINS_UP	0.284289	0.493808	-0.377153	-1.11084	82
1720	REACTOME_TRANSPORT_TO_THE_GOLGI_AND_SUBSEQUENT_MODIFICATION	0.237989	0.444227	-0.345831	-1.1107	185
1721	BIOCARTA_ARAP_PATHWAY	0.33635	0.538999	-0.494066	-1.11049	17
1722	WP_SEROTONIN_RECEPTOR_2_AND_ELKSRFGATA4_SIGNALING	0.334311	0.537941	-0.476467	-1.11042	20
1723	THEILGAARD_NEUTROPHIL_AT_SKIN_WOUND_DN	0.2443	0.450379	-0.339284	-1.11031	223
1724	KYNG_ENVIRONMENTAL_STRESS_RESPONSE_NOT_BY_4NQO_IN_WS	0.305062	0.511862	-0.427961	-1.11022	35
1725	ZHOU_INFLAMMATORY_RESPONSE_FIMA_UP	0.177914	0.372798	-0.330529	-1.10968	461
1726	SMID_BREAST_CANCER_RELAPSE_IN_BONE_UP	0.274657	0.482794	-0.37207	-1.10937	91
1727	WP_ACE_INHIBITOR_PATHWAY	0.330303	0.533903	-0.499272	-1.10863	16
1728	DELACROIX_RAR_TARGETS_DN	0.309384	0.515963	-0.461813	-1.10765	24
1729	LEE_AGING_MUSCLE_DN	0.302358	0.509356	-0.418427	-1.10751	41
1730	FERRANDO_T_ALL_WITH_MLL_ENL_FUSION_DN	0.293017	0.500761	-0.375868	-1.10705	82
1731	VANTVEER_BREAST_CANCER_METASTASIS_UP	0.307377	0.513672	-0.414435	-1.10699	43
1732	MEINHOLD_OVARIAN_CANCER_LOW_GRADE_DN	0.348665	0.549205	-0.479876	-1.1067	19
1733	MCBRYAN_PUBERTAL_BREAST_4_5WK_DN	0.246377	0.452587	-0.343912	-1.10651	186
1734	GAVIN_FOXP3_TARGETS_CLUSTER_T4	0.294919	0.501967	-0.373154	-1.1062	85
1735	TSENG_IRS1_TARGETS_DN	0.2723	0.48149	-0.35527	-1.1062	129
1736	HOFFMANN_PRE_BI_TO_LARGE_PRE_BII_LYMPHOCYTE_UP	0.318966	0.525108	-0.448908	-1.10617	27
1737	HAN_SATB1_TARGETS_DN	0.216272	0.418736	-0.331676	-1.10594	363
1738	ULE_SPLICING_VIA_NOVA2	0.311475	0.517375	-0.41362	-1.10481	43
1739	BLANCO_MELO_INFLUENZA_A_INFECTION_A594_CELLS_DN	0.279429	0.488814	-0.359452	-1.10462	113
1740	MEBARKI_HCC_PROGENITOR_WNT_UP_CTNNB1_DEPENDENT	0.29471	0.501951	-0.377254	-1.10456	81
1741	TIAN_TNF_SIGNALING_VIA_NFKB	0.309384	0.515963	-0.460437	-1.10435	24
1742	AMUNDSON_DNA_DAMAGE_RESPONSE_TP53	0.341945	0.544804	-0.50466	-1.10428	15
1743	ROZANOV_MMP14_TARGETS_SUBSET	0.31831	0.524588	-0.436294	-1.10402	31
1744	APRELIKOVA_BRCA1_TARGETS	0.305479	0.512007	-0.411174	-1.10361	45
1745	REACTOME_APOPTOTIC_EXECUTION_PHASE	0.305479	0.512007	-0.411174	-1.10361	45
1746	KEGG_CARDIAC_MUSCLE_CONTRACTION	0.300505	0.506972	-0.38273	-1.10325	73
1747	KEGG_GLYCOSAMINOGLYCAN_DEGRADATION	0.345428	0.548023	-0.469633	-1.10312	21
1748	WP_OSTEOCLAST_SIGNALING	0.342424	0.544937	-0.496655	-1.10282	16
1749	REACTOME_NEGATIVE_REGULATION_OF_FGFR1_SIGNALING	0.322535	0.52787	-0.43543	-1.10183	31
1750	CHIARETTI_ACUTE_LYMPHOBLASTIC_LEUKEMIA_ZAP70	0.299611	0.506674	-0.392693	-1.10177	62
1751	ZHENG_FOXP3_TARGETS_IN_T_LYMPHOCYTE_DN	0.316369	0.522691	-0.420326	-1.10171	37
1752	REACTOME_SEMA3A_PAK_DEPENDENT_AXON_REPULSION	0.343939	0.546597	-0.496096	-1.10158	16
1753	DOANE_RESPONSE_TO_ANDROGEN_UP	0.246857	0.452758	-0.345619	-1.10152	172
1754	ROSS_AML_OF_FAB_M7_TYPE	0.309859	0.516238	-0.388979	-1.10147	66
1755	DELACROIX_RAR_BOUND_ES	0.202869	0.402177	-0.328905	-1.10137	430
1756	REACTOME_CASPASE_ACTIVATION_VIA_EXTRINSIC_APOPTOTIC_SIGNALLING_PATHWAY	0.327586	0.531875	-0.449237	-1.10125	26
1757	REACTOME_MISCELLANEOUS_TRANSPORT_AND_BINDING_EVENTS	0.316716	0.523078	-0.459086	-1.10111	24
1758	PID_WNT_NONCANONICAL_PATHWAY	0.327273	0.531875	-0.430614	-1.10096	32
1759	TING_SILENCED_BY_DICER	0.327586	0.531875	-0.448915	-1.10046	26
1760	MIKKELSEN_NPC_LCP_WITH_H3K4ME3	0.312583	0.518711	-0.398767	-1.10002	53
1761	PID_P38_ALPHA_BETA_DOWNSTREAM_PATHWAY	0.318119	0.524588	-0.420337	-1.09955	38
1762	MARCINIAK_ER_STRESS_RESPONSE_VIA_CHOP	0.351234	0.550817	-0.468063	-1.09943	21
1763	WP_METABOLIC_PATHWAY_OF_LDL_HDL_AND_TG_INCLUDING_DISEASES	0.352941	0.55158	-0.488947	-1.09898	17
1764	BASSO_B_LYMPHOCYTE_NETWORK	0.276224	0.484359	-0.350181	-1.0989	138
1765	PID_ARF6_DOWNSTREAM_PATHWAY	0.355623	0.553205	-0.502017	-1.0985	15
1766	WP_FOCAL_ADHESION	0.250557	0.455002	-0.340219	-1.09845	198
1767	WP_STRIATED_MUSCLE_CONTRACTION_PATHWAY	0.320885	0.526211	-0.419916	-1.09845	38
1768	ZHENG_GLIOBLASTOMA_PLASTICITY_DN	0.320312	0.52583	-0.393782	-1.09842	57
1769	REACTOME_BINDING_AND_UPTAKE_OF_LIGANDS_BY_SCAVENGER_RECEPTORS	0.31484	0.521096	-0.414981	-1.09839	41
1770	CHANG_IMMORTALIZED_BY_HPV31_UP	0.310127	0.516238	-0.38551	-1.09823	68
1771	KEGG_TRYPTOPHAN_METABOLISM	0.319889	0.52569	-0.4177	-1.09804	39
1772	DAVICIONI_RHABDOMYOSARCOMA_PAX_FOXO1_FUSION_UP	0.309399	0.515963	-0.393021	-1.09772	60
1773	MATZUK_SPERMATOZOA	0.302046	0.509015	-0.361571	-1.09744	104
1774	RAY_TUMORIGENESIS_BY_ERBB2_CDC25A_UP	0.270903	0.48048	-0.340788	-1.09645	186
1775	YAMAZAKI_TCEB3_TARGETS_DN	0.265993	0.474505	-0.341077	-1.09633	192
1776	ZHU_CMV_ALL_DN	0.298824	0.506164	-0.355178	-1.0961	117
1777	CHIBA_RESPONSE_TO_TSA	0.319889	0.52569	-0.416022	-1.09569	40
1778	WP_HIPPOYAP_SIGNALING_PATHWAY	0.330893	0.534484	-0.458473	-1.09564	23
1779	REACTOME_DIGESTION	0.351796	0.550894	-0.482743	-1.09532	18
1780	PID_ECADHERIN_STABILIZATION_PATHWAY	0.326843	0.531875	-0.416662	-1.09531	39
1781	PID_TAP63_PATHWAY	0.317881	0.524441	-0.397045	-1.09527	53
1782	MACLACHLAN_BRCA1_TARGETS_DN	0.360606	0.557213	-0.492933	-1.09455	16
1783	GARGALOVIC_RESPONSE_TO_OXIDIZED_PHOSPHOLIPIDS_GREY_UP	0.35479	0.552985	-0.482252	-1.09421	18
1784	EPPERT_HSC_R	0.298824	0.506164	-0.355109	-1.09408	114
1785	REACTOME_SYNTHESIS_SECRETION_AND_DEACYLATION_OF_GHRELIN	0.364985	0.562181	-0.473944	-1.09302	19
1786	TERAO_AOX4_TARGETS_SKIN_DN	0.364985	0.562181	-0.473924	-1.09298	19
1787	ZWANG_EGF_INTERVAL_DN	0.262864	0.471464	-0.338443	-1.09277	199
1788	ZHAN_MULTIPLE_MYELOMA_HP_UP	0.325581	0.530717	-0.408259	-1.09209	44
1789	WP_OVERVIEW_OF_NANOPARTICLE_EFFECTS	0.357784	0.554704	-0.48121	-1.09185	18
1790	BIOCARTA_MEF2D_PATHWAY	0.357784	0.554704	-0.48116	-1.09173	18
1791	REACTOME_DETOXIFICATION_OF_REACTIVE_OXYGEN_SPECIES	0.331507	0.535102	-0.418371	-1.0916	36
1792	PID_IL4_2PATHWAY	0.332031	0.535575	-0.390881	-1.0915	58
1793	PRAMOONJAGO_SOX4_TARGETS_DN	0.320805	0.526211	-0.402248	-1.09109	47
1794	KIM_ALL_DISORDERS_CALB1_CORR_DN	0.328317	0.532366	-0.42058	-1.09108	35
1795	WP_AMPACTIVATED_PROTEIN_KINASE_AMPK_SIGNALING	0.329936	0.53387	-0.383982	-1.09102	67
1796	ZHANG_PROLIFERATING_VS_QUIESCENT	0.325203	0.530287	-0.404179	-1.0907	46
1797	KAYO_AGING_MUSCLE_UP	0.284314	0.493808	-0.333656	-1.09007	228
1798	PID_AURORA_A_PATHWAY	0.339437	0.541858	-0.43067	-1.08978	31
1799	YAO_TEMPORAL_RESPONSE_TO_PROGESTERONE_CLUSTER_12	0.310302	0.516238	-0.375424	-1.08964	76
1800	REACTOME_PARASITE_INFECTION	0.335501	0.538918	-0.389864	-1.08961	59
1801	REACTOME_IKK_COMPLEX_RECRUITMENT_MEDIATED_BY_RIP1	0.335286	0.538918	-0.455782	-1.08921	23
1802	WEST_ADRENOCORTICAL_TUMOR_MARKERS_DN	0.363772	0.561129	-0.480032	-1.08917	18
1803	DURCHDEWALD_SKIN_CARCINOGENESIS_DN	0.273312	0.482358	-0.330805	-1.08915	254
1804	GALINDO_IMMUNE_RESPONSE_TO_ENTEROTOXIN	0.31407	0.520162	-0.375252	-1.08914	76
1805	WP_ELECTRON_TRANSPORT_CHAIN_OXPHOS_SYSTEM_IN_MITOCHONDRIA	0.318296	0.524588	-0.375718	-1.08897	75
1806	WP_VIRAL_ACUTE_MYOCARDITIS	0.324257	0.529491	-0.366168	-1.08743	87
1807	REACTOME_THROMBIN_SIGNALLING_THROUGH_PROTEINASE_ACTIVATED_RECEPTORS_PARS	0.342254	0.544853	-0.429703	-1.08734	31
1808	REACTOME_TRAF6_MEDIATED_IRF7_ACTIVATION	0.33908	0.541476	-0.441218	-1.08722	27
1809	SHIPP_DLBCL_VS_FOLLICULAR_LYMPHOMA_UP	0.328767	0.532831	-0.405057	-1.0872	45
1810	BROWNE_HCMV_INFECTION_4HR_UP	0.319574	0.52569	-0.39793	-1.08655	49
1811	MONNIER_POSTRADIATION_TUMOR_ESCAPE_DN	0.270855	0.48048	-0.325292	-1.08634	355
1812	WEINMANN_ADAPTATION_TO_HYPOXIA_DN	0.347165	0.549205	-0.415171	-1.08604	38
1813	LEE_LIVER_CANCER_SURVIVAL_UP	0.274914	0.482794	-0.340301	-1.08595	177
1814	KATSANOU_ELAVL1_TARGETS_DN	0.3	0.506674	-0.34544	-1.08571	142
1815	REACTOME_SIGNAL_AMPLIFICATION	0.353846	0.551924	-0.424557	-1.08547	32
1816	REACTOME_METABOLIC_DISORDERS_OF_BIOLOGICAL_OXIDATION_ENZYMES	0.353846	0.551924	-0.424521	-1.08538	32
1817	CASORELLI_ACUTE_PROMYELOCYTIC_LEUKEMIA_UP	0.289352	0.498366	-0.342077	-1.08519	158
1818	REACTOME_METAL_ION_SLC_TRANSPORTERS	0.340517	0.543022	-0.442606	-1.08499	26
1819	JIANG_AGING_HYPOTHALAMUS_UP	0.338798	0.541398	-0.406152	-1.08486	43
1820	MCBRYAN_PUBERTAL_TGFB1_TARGETS_DN	0.335509	0.538918	-0.388285	-1.08449	60
1821	BURTON_ADIPOGENESIS_11	0.336424	0.538999	-0.395954	-1.0843	50
1822	JIANG_AGING_HYPOTHALAMUS_DN	0.353268	0.55158	-0.421811	-1.08395	33
1823	ZHAN_EARLY_DIFFERENTIATION_GENES_DN	0.327373	0.531875	-0.406915	-1.08354	42
1824	LANDIS_BREAST_CANCER_PROGRESSION_DN	0.347661	0.549205	-0.378612	-1.08343	70
1825	SEITZ_NEOPLASTIC_TRANSFORMATION_BY_8P_DELETION_DN	0.356643	0.554047	-0.423732	-1.08336	32
1826	WP_HIPPOMERLIN_SIGNALING_DYSREGULATION	0.318824	0.525061	-0.35087	-1.08332	118
1827	FERRANDO_HOX11_NEIGHBORS	0.346999	0.549205	-0.45324	-1.08314	23
1828	KASLER_HDAC7_TARGETS_1_DN	0.371041	0.568405	-0.481829	-1.08298	17
1829	WP_THYMIC_STROMAL_LYMPHOPOIETIN_TSLP_SIGNALING_PATHWAY	0.332877	0.536379	-0.40343	-1.08283	45
1830	HE_PTEN_TARGETS_UP	0.371041	0.568405	-0.481588	-1.08244	17
1831	SAKAI_CHRONIC_HEPATITIS_VS_LIVER_CANCER_DN	0.351573	0.550894	-0.416836	-1.08136	35
1832	WINZEN_DEGRADED_VIA_KHSRP	0.328834	0.532831	-0.359504	-1.08118	97
1833	AMBROSINI_FLAVOPIRIDOL_TREATMENT_TP53	0.32767	0.531875	-0.357462	-1.08072	100
1834	GAZDA_DIAMOND_BLACKFAN_ANEMIA_PROGENITOR_UP	0.359613	0.556291	-0.413123	-1.08068	38
1835	KEGG_FC_EPSILON_RI_SIGNALING_PATHWAY	0.342105	0.544804	-0.372844	-1.08064	75
1836	MARKS_HDAC_TARGETS_UP	0.370588	0.568088	-0.456185	-1.08054	22
1837	HANN_RESISTANCE_TO_BCL2_INHIBITOR_DN	0.338356	0.541099	-0.402505	-1.08035	45
1838	GAUSSMANN_MLL_AF4_FUSION_TARGETS_A_UP	0.287827	0.497373	-0.338169	-1.08024	179
1839	REACTOME_NUCLEOTIDE_SALVAGE	0.372059	0.5694	-0.456052	-1.08023	22
1840	COWLING_MYCN_TARGETS	0.330124	0.533903	-0.405637	-1.08014	42
1841	KOYAMA_SEMA3B_TARGETS_DN	0.284385	0.493808	-0.324255	-1.07982	340
1842	REACTOME_DIGESTION_AND_ABSORPTION	0.348463	0.549205	-0.451705	-1.07947	23
1843	REACTOME_FRS_MEDIATED_FGFR4_SIGNALING	0.373004	0.570282	-0.459542	-1.07941	21
1844	MCDOWELL_ACUTE_LUNG_INJURY_DN	0.342818	0.54519	-0.399801	-1.07889	46
1845	ENGELMANN_CANCER_PROGENITORS_DN	0.346154	0.548422	-0.382036	-1.07874	65
1846	WP_PRIMARY_FOCAL_SEGMENTAL_GLOMERULOSCLEROSIS_FSGS	0.350567	0.550705	-0.373308	-1.07842	74
1847	GUO_HEX_TARGETS_DN	0.329442	0.533424	-0.38437	-1.07841	62
1848	REACTOME_FATTY_ACIDS	0.379939	0.577812	-0.492815	-1.07836	15
1849	MARKEY_RB1_CHRONIC_LOF_UP	0.315166	0.521448	-0.351045	-1.07786	111
1850	REACTOME_FCERI_MEDIATED_MAPK_ACTIVATION	0.365035	0.562181	-0.421548	-1.07778	32
1851	KEGG_PURINE_METABOLISM	0.300464	0.506972	-0.341026	-1.07777	153
1852	REACTOME_BETA_CATENIN_INDEPENDENT_WNT_SIGNALING	0.304498	0.511455	-0.342193	-1.0773	144
1853	HOUSTIS_ROS	0.354795	0.552985	-0.412832	-1.07715	36
1854	DOANE_RESPONSE_TO_ANDROGEN_DN	0.312636	0.518711	-0.329488	-1.07693	227
1855	BILD_E2F3_ONCOGENIC_SIGNATURE	0.303162	0.509784	-0.329619	-1.07662	231
1856	TSENG_ADIPOGENIC_POTENTIAL_DN	0.342818	0.54519	-0.39893	-1.07654	46
1857	ROY_WOUND_BLOOD_VESSEL_DN	0.379765	0.577796	-0.461913	-1.0765	20
1858	REACTOME_ANTIVIRAL_MECHANISM_BY_IFN_STIMULATED_GENES	0.3475	0.549205	-0.368176	-1.07627	80
1859	BENPORATH_ES_2	0.351878	0.550894	-0.408591	-1.07612	40
1860	PODAR_RESPONSE_TO_ADAPHOSTIN_DN	0.375566	0.572874	-0.478769	-1.0761	17
1861	LI_AMPLIFIED_IN_LUNG_CANCER	0.291096	0.499237	-0.337193	-1.07599	175
1862	KYNG_DNA_DAMAGE_DN	0.288991	0.498256	-0.33778	-1.07573	174
1863	KYNG_ENVIRONMENTAL_STRESS_RESPONSE_UP	0.330226	0.533903	-0.393904	-1.07556	49
1864	CERIBELLI_PROMOTERS_INACTIVE_AND_BOUND_BY_NFY	0.364395	0.561755	-0.418527	-1.07551	33
1865	IZADPANAH_STEM_CELL_ADIPOSE_VS_BONE_UP	0.334906	0.538711	-0.347069	-1.07535	124
1866	SATO_SILENCED_EPIGENETICALLY_IN_PANCREATIC_CANCER	0.338377	0.541099	-0.403836	-1.07534	42
1867	SAKAI_TUMOR_INFILTRATING_MONOCYTES_UP	0.354885	0.552985	-0.436362	-1.07525	27
1868	REACTOME_ACTIVATION_OF_IRF3_IRF7_MEDIATED_BY_TBK1_IKK_EPSILON	0.377074	0.574607	-0.478211	-1.07485	17
1869	KIM_WT1_TARGETS_8HR_UP	0.298066	0.505806	-0.336693	-1.07442	165
1870	WP_FOCAL_ADHESIONPI3KAKTMTORSIGNALING_PATHWAY	0.290698	0.498785	-0.324017	-1.07435	302
1871	CHEMNITZ_RESPONSE_TO_PROSTAGLANDIN_E2_DN	0.293634	0.501224	-0.322046	-1.07368	371
1872	KYNG_ENVIRONMENTAL_STRESS_RESPONSE_NOT_BY_UV_IN_OLD	0.357247	0.554242	-0.449181	-1.07344	23
1873	KEGG_HYPERTROPHIC_CARDIOMYOPATHY_HCM	0.348692	0.549205	-0.364026	-1.07339	83
1874	KUNINGER_IGF1_VS_PDGFB_TARGETS_UP	0.348925	0.549205	-0.370324	-1.07334	77
1875	CORRE_MULTIPLE_MYELOMA_DN	0.34893	0.549205	-0.388902	-1.07283	55
1876	REACTOME_NUCLEOTIDE_BINDING_DOMAIN_LEUCINE_RICH_REPEAT_CONTAINING_RECEPTOR_NLR_SIGNALING_PATHWAYS	0.357238	0.554242	-0.387121	-1.0725	56
1877	REACTOME_N_GLYCAN_ANTENNAE_ELONGATION	0.389058	0.583839	-0.489848	-1.07187	15
1878	WP_DIFFERENTIATION_PATHWAY	0.352304	0.551073	-0.397187	-1.07183	46
1879	FERRANDO_LYL1_NEIGHBORS	0.389058	0.583839	-0.489791	-1.07174	15
1880	KEGG_METABOLISM_OF_XENOBIOTICS_BY_CYTOCHROME_P450	0.35641	0.553871	-0.379338	-1.07113	65
1881	HADDAD_B_LYMPHOCYTE_PROGENITOR	0.314164	0.520162	-0.324628	-1.07094	256
1882	WP_FATTY_ACID_BETA_OXIDATION	0.369958	0.56731	-0.416686	-1.07078	33
1883	BERENJENO_TRANSFORMED_BY_RHOA_DN	0.302469	0.509358	-0.321505	-1.07059	380
1884	BROWN_MYELOID_CELL_DEVELOPMENT_DN	0.336482	0.538999	-0.345956	-1.07026	121
1885	ZHOU_INFLAMMATORY_RESPONSE_FIMA_DN	0.316184	0.522573	-0.324735	-1.06989	258
1886	LANDIS_ERBB2_BREAST_PRENEOPLASTIC_DN	0.359894	0.556483	-0.386131	-1.06976	56
1887	PID_FGF_PATHWAY	0.353723	0.551924	-0.387762	-1.06932	54
1888	BROWNE_HCMV_INFECTION_24HR_DN	0.32907	0.533026	-0.340682	-1.06923	139
1889	WANG_TARGETS_OF_MLL_CBP_FUSION_DN	0.359223	0.556059	-0.403857	-1.06894	41
1890	SUNG_METASTASIS_STROMA_UP	0.348139	0.549205	-0.351792	-1.06847	103
1891	WAMUNYOKOLI_OVARIAN_CANCER_GRADES_1_2_DN	0.367758	0.565247	-0.371038	-1.06829	72
1892	REACTOME_INTERLEUKIN_12_SIGNALING	0.348993	0.549205	-0.393836	-1.06828	47
1893	XIE_LT_HSC_S1PR3_OE_UP	0.358382	0.555241	-0.430683	-1.06827	28
1894	REACTOME_INTERLEUKIN_17_SIGNALING	0.363868	0.561129	-0.372775	-1.06819	71
1895	SHAFFER_IRF4_TARGETS_IN_ACTIVATED_DENDRITIC_CELL	0.348898	0.549205	-0.380662	-1.06801	62
1896	FALVELLA_SMOKERS_WITH_LUNG_CANCER	0.355247	0.553205	-0.368471	-1.06797	77
1897	WP_NUCLEAR_RECEPTORS_METAPATHWAY	0.299685	0.506674	-0.322041	-1.06789	314
1898	SHETH_LIVER_CANCER_VS_TXNIP_LOSS_PAM6	0.350993	0.550817	-0.387109	-1.06786	53
1899	RATTENBACHER_BOUND_BY_CELF1	0.304214	0.511181	-0.320007	-1.06776	393
1900	WP_INTEGRINMEDIATED_CELL_ADHESION	0.35109	0.550817	-0.352916	-1.06773	101
1901	REACTOME_INTERCONVERSION_OF_NUCLEOTIDE_DI_AND_TRIPHOSPHATES	0.378766	0.576995	-0.42794	-1.06746	29
1902	REACTOME_ZINC_TRANSPORTERS	0.392157	0.586246	-0.474901	-1.06741	17
1903	NIKOLSKY_BREAST_CANCER_20Q12_Q13_AMPLICON	0.331781	0.535358	-0.340911	-1.06681	134
1904	VANHARANTA_UTERINE_FIBROID_DN	0.353169	0.55158	-0.37951	-1.06647	63
1905	BIOCARTA_MAL_PATHWAY	0.400593	0.592889	-0.462132	-1.06578	19
1906	WANG_HCP_PROSTATE_CANCER	0.356364	0.553871	-0.351894	-1.06578	102
1907	SENGUPTA_NASOPHARYNGEAL_CARCINOMA_UP	0.306469	0.513294	-0.32256	-1.0648	293
1908	REACTOME_INTERLEUKIN_3_INTERLEUKIN_5_AND_GM_CSF_SIGNALING	0.357047	0.554242	-0.392514	-1.06469	47
1909	REACTOME_TOLL_LIKE_RECEPTOR_9_TLR9_CASCADE	0.359259	0.556059	-0.355415	-1.06431	93
1910	NEMETH_INFLAMMATORY_RESPONSE_LPS_DN	0.384505	0.580581	-0.426653	-1.06425	29
1911	REACTOME_FATTY_ACID_METABOLISM	0.309714	0.516238	-0.333525	-1.06422	169
1912	KIM_MYCN_AMPLIFICATION_TARGETS_DN	0.355583	0.553205	-0.351274	-1.06201	100
1913	TONKS_TARGETS_OF_RUNX1_RUNX1T1_FUSION_GRANULOCYTE_UP	0.365563	0.562806	-0.386623	-1.06124	51
1914	NELSON_RESPONSE_TO_ANDROGEN_UP	0.36809	0.565382	-0.364571	-1.06123	78
1915	GRANDVAUX_IRF3_TARGETS_DN	0.398204	0.590901	-0.467683	-1.06115	18
1916	VECCHI_GASTRIC_CANCER_ADVANCED_VS_EARLY_UP	0.334099	0.537786	-0.333448	-1.06105	162
1917	YAO_TEMPORAL_RESPONSE_TO_PROGESTERONE_CLUSTER_16	0.380952	0.578423	-0.366029	-1.06089	75
1918	LEE_RECENT_THYMIC_EMIGRANT	0.342105	0.544804	-0.32594	-1.06089	215
1919	STEIN_ESRRA_TARGETS_RESPONSIVE_TO_ESTROGEN_UP	0.390244	0.58505	-0.425153	-1.06051	29
1920	KAAB_HEART_ATRIUM_VS_VENTRICLE_DN	0.348712	0.549205	-0.322579	-1.0604	248
1921	YAO_HOXA10_TARGETS_VIA_PROGESTERONE_DN	0.405045	0.597024	-0.459608	-1.05996	19
1922	BONOME_OVARIAN_CANCER_SURVIVAL_OPTIMAL_DEBULKING	0.344227	0.546678	-0.324384	-1.0597	230
1923	HUI_MAPK14_TARGETS_UP	0.405045	0.597024	-0.459386	-1.05945	19
1924	WU_HBX_TARGETS_3_UP	0.398204	0.590901	-0.466836	-1.05923	18
1925	PID_INTEGRIN_A9B1_PATHWAY	0.38653	0.582268	-0.443203	-1.05915	23
1926	DEBOSSCHER_NFKB_TARGETS_REPRESSED_BY_GLUCOCORTICOIDS	0.40303	0.595683	-0.476955	-1.05907	16
1927	HOWLIN_PUBERTAL_MAMMARY_GLAND	0.368217	0.565389	-0.375643	-1.05872	64
1928	GAUSSMANN_MLL_AF4_FUSION_TARGETS_G_UP	0.351145	0.550817	-0.324123	-1.05867	231
1929	AKL_HTLV1_INFECTION_UP	0.368421	0.565515	-0.437838	-1.05842	25
1930	WP_OMEGA9_FA_SYNTHESIS	0.40303	0.595683	-0.476522	-1.05811	16
1931	MIKKELSEN_IPS_ICP_WITH_H3K27ME3	0.37367	0.570912	-0.383102	-1.05647	54
1932	MADAN_DPPA4_TARGETS	0.37367	0.570912	-0.383058	-1.05635	54
1933	SIG_CHEMOTAXIS	0.383037	0.580263	-0.39487	-1.05627	44
1934	BONOME_OVARIAN_CANCER_SURVIVAL_SUBOPTIMAL_DEBULKING	0.3238	0.52893	-0.314339	-1.05624	483
1935	REACTOME_SYNDECAN_INTERACTIONS	0.390805	0.585346	-0.428585	-1.05609	27
1936	CERIBELLI_GENES_INACTIVE_AND_BOUND_BY_NFY	0.391549	0.58568	-0.417253	-1.05583	31
1937	WATANABE_ULCERATIVE_COLITIS_WITH_CANCER_DN	0.408815	0.60007	-0.482092	-1.0549	15
1938	GAVIN_FOXP3_TARGETS_CLUSTER_P6	0.376384	0.573744	-0.353366	-1.05481	89
1939	TONKS_TARGETS_OF_RUNX1_RUNX1T1_FUSION_SUSTAINDED_IN_ERYTHROCYTE_UP	0.383037	0.580263	-0.394039	-1.05405	44
1940	TORCHIA_TARGETS_OF_EWSR1_FLI1_FUSION_TOP20_UP	0.410557	0.601484	-0.452253	-1.05399	20
1941	REACTOME_RHOB_GTPASE_CYCLE	0.379747	0.577796	-0.369896	-1.05375	68
1942	MAHAJAN_RESPONSE_TO_IL1A_UP	0.390977	0.58537	-0.363494	-1.05354	75
1943	REACTOME_BLOOD_GROUP_SYSTEMS_BIOSYNTHESIS	0.403483	0.595833	-0.44851	-1.0535	21
1944	RIZKI_TUMOR_INVASIVENESS_3D_DN	0.362179	0.559271	-0.319862	-1.05315	251
1945	BIOCARTA_VIP_PATHWAY	0.387931	0.583471	-0.429586	-1.05308	26
1946	WHITFIELD_CELL_CYCLE_LITERATURE	0.388509	0.583839	-0.393672	-1.05306	44
1947	PURBEY_TARGETS_OF_CTBP1_NOT_SATB1_UP	0.356763	0.554047	-0.318963	-1.05294	282
1948	JAZAG_TGFB1_SIGNALING_UP	0.368039	0.565382	-0.348011	-1.05289	101
1949	COLIN_PILOCYTIC_ASTROCYTOMA_VS_GLIOBLASTOMA_DN	0.384393	0.580581	-0.424358	-1.05258	28
1950	CHANDRAN_METASTASIS_TOP50_DN	0.390821	0.585346	-0.399324	-1.05171	40
1951	COLINA_TARGETS_OF_4EBP1_AND_4EBP2	0.361197	0.55794	-0.315378	-1.05157	348
1952	REACTOME_PI3K_AKT_SIGNALING_IN_CANCER	0.374248	0.57124	-0.346315	-1.05114	104
1953	BIOCARTA_BARRESTIN_SRC_PATHWAY	0.413636	0.604274	-0.473285	-1.05092	16
1954	REACTOME_INSULIN_RECEPTOR_SIGNALLING_CASCADE	0.390728	0.585346	-0.380966	-1.05092	53
1955	CHIANG_LIVER_CANCER_SUBCLASS_INTERFERON_DN	0.366178	0.563436	-0.384879	-1.05091	49
1956	REACTOME_METABOLISM_OF_VITAMINS_AND_COFACTORS	0.351474	0.550894	-0.328558	-1.05073	180
1957	PETROVA_PROX1_TARGETS_DN	0.389037	0.583839	-0.380858	-1.05064	55
1958	ONGUSAHA_TP53_TARGETS	0.390041	0.584936	-0.401564	-1.05045	38
1959	KYNG_RESPONSE_TO_H2O2	0.389744	0.584679	-0.371989	-1.05037	65
1960	WP_REGULATION_OF_MICROTUBULE_CYTOSKELETON	0.36751	0.565053	-0.384659	-1.05031	49
1961	PID_RHODOPSIN_PATHWAY	0.413235	0.60407	-0.443181	-1.04974	22
1962	NIKOLSKY_BREAST_CANCER_21Q22_AMPLICON	0.416413	0.606645	-0.47973	-1.04973	15
1963	KEGG_NICOTINATE_AND_NICOTINAMIDE_METABOLISM	0.382698	0.580263	-0.437528	-1.04941	24
1964	TAVAZOIE_METASTASIS	0.371359	0.568705	-0.346989	-1.04905	100
1965	MCLACHLAN_DENTAL_CARIES_DN	0.384422	0.580581	-0.360382	-1.04903	78
1966	WP_ENDOCHONDRAL_OSSIFICATION	0.392308	0.586246	-0.371482	-1.04894	65
1967	WP_ENDOCHONDRAL_OSSIFICATION_WITH_SKELETAL_DYSPLASIAS	0.392308	0.586246	-0.371482	-1.04894	65
1968	KEGG_GAP_JUNCTION	0.386139	0.582099	-0.353168	-1.04883	87
1969	AMIT_EGF_RESPONSE_60_HELA	0.389041	0.583839	-0.390741	-1.04877	45
1970	REACTOME_SIGNALING_BY_TYPE_1_INSULIN_LIKE_GROWTH_FACTOR_1_RECEPTOR_IGF1R	0.394702	0.588116	-0.380134	-1.04862	53
1971	NOUZOVA_METHYLATED_IN_APL	0.383812	0.580547	-0.375404	-1.04851	60
1972	WP_GENES_CONTROLLING_NEPHROGENESIS	0.37414	0.57124	-0.393759	-1.04851	42
1973	RASHI_NFKB1_TARGETS	0.41543	0.606433	-0.454577	-1.04836	19
1974	AMIT_EGF_RESPONSE_60_MCF10A	0.39726	0.590604	-0.401617	-1.04789	36
1975	WU_APOPTOSIS_BY_CDKN1A_VIA_TP53	0.384106	0.580547	-0.381623	-1.04751	51
1976	WP_ONE_CARBON_METABOLISM_AND_RELATED_PATHWAYS	0.384106	0.580547	-0.3816	-1.04745	51
1977	DAZARD_RESPONSE_TO_UV_NHEK_UP	0.363234	0.560525	-0.322878	-1.04732	205
1978	REACTOME_NUCLEAR_SIGNALING_BY_ERBB4	0.402817	0.595683	-0.413822	-1.04715	31
1979	BLANCO_MELO_MERS_COV_INFECTION_MCR5_CELLS_UP	0.376206	0.573661	-0.317906	-1.04712	260
1980	PID_TOLL_ENDOGENOUS_PATHWAY	0.387097	0.582595	-0.436577	-1.04712	24
1981	KEGG_MELANOGENESIS	0.380145	0.577812	-0.34606	-1.04699	101
1982	WP_IL5_SIGNALING_PATHWAY	0.400556	0.592889	-0.397479	-1.04685	40
1983	MATZUK_CENTRAL_FOR_FEMALE_FERTILITY	0.397399	0.590604	-0.421866	-1.0464	28
1984	CHIANG_LIVER_CANCER_SUBCLASS_POLYSOMY7_DN	0.387097	0.582595	-0.436233	-1.0463	24
1985	WP_CORTICOTROPINRELEASING_HORMONE_SIGNALING_PATHWAY	0.398765	0.591317	-0.350068	-1.04588	90
1986	WP_TYPE_II_DIABETES_MELLITUS	0.419118	0.608866	-0.441454	-1.04565	22
1987	DIRMEIER_LMP1_RESPONSE_LATE_DN	0.411765	0.602681	-0.419189	-1.04563	29
1988	GRAESSMANN_RESPONSE_TO_MC_AND_SERUM_DEPRIVATION_DN	0.380176	0.577812	-0.358492	-1.04464	79
1989	MULLIGHAN_NPM1_MUTATED_SIGNATURE_2_DN	0.40708	0.598208	-0.364984	-1.04443	70
1990	FIGUEROA_AML_METHYLATION_CLUSTER_6_DN	0.406993	0.598208	-0.408411	-1.04419	32
1991	SA_B_CELL_RECEPTOR_COMPLEXES	0.392962	0.586859	-0.435217	-1.04386	24
1992	REACTOME_METABOLISM_OF_WATER_SOLUBLE_VITAMINS_AND_COFACTORS	0.397647	0.590604	-0.338195	-1.04369	117
1993	WP_DEREGULATION_OF_RAB_AND_RAB_EFFECTOR_GENES_IN_BLADDER_CANCER	0.425758	0.614423	-0.469887	-1.04338	16
1994	CHUNG_BLISTER_CYTOTOXICITY_UP	0.386604	0.582268	-0.334905	-1.04324	131
1995	AIYAR_COBRA1_TARGETS_DN	0.414634	0.605541	-0.418176	-1.04311	29
1996	WP_MATRIX_METALLOPROTEINASES	0.401734	0.594387	-0.420443	-1.04288	28
1997	WALLACE_PROSTATE_CANCER_RACE_DN	0.400249	0.592758	-0.354015	-1.04269	82
1998	ZHANG_ANTIVIRAL_RESPONSE_TO_RIBAVIRIN_DN	0.394521	0.588035	-0.38846	-1.04265	45
1999	BAUS_TFF2_TARGETS_UP	0.403409	0.595833	-0.414738	-1.04257	30
[truncated: 2,632 more rows]

## Sheet: Suppl T4 2-HG suppr paths Hallm
Rank	Pathway	pval	padj	ES	NES	Size
1	HALLMARK_INTERFERON_ALPHA_RESPONSE	0.00120773	0.00862664	-0.667621	-2.00132	95
2	HALLMARK_INTERFERON_GAMMA_RESPONSE	0.00111483	0.00862664	-0.614016	-1.97323	197
3	HALLMARK_ALLOGRAFT_REJECTION	0.00111359	0.00862664	-0.572914	-1.83909	191
4	HALLMARK_INFLAMMATORY_RESPONSE	0.00111235	0.00862664	-0.572258	-1.83871	196
5	HALLMARK_MYOGENESIS	0.00111483	0.00862664	-0.504658	-1.6208	198
6	HALLMARK_COMPLEMENT	0.00111111	0.00862664	-0.500154	-1.60738	199
7	HALLMARK_IL2_STAT5_SIGNALING	0.00111235	0.00862664	-0.487703	-1.56662	195
8	HALLMARK_COAGULATION	0.0023175	0.0115875	-0.48489	-1.50903	138
9	HALLMARK_EPITHELIAL_MESENCHYMAL_TRANSITION	0.00222469	0.0115875	-0.463767	-1.49012	196
10	HALLMARK_KRAS_SIGNALING_UP	0.00222469	0.0115875	-0.458698	-1.47359	194
11	HALLMARK_KRAS_SIGNALING_DN	0.00671141	0.0258131	-0.436564	-1.39982	190
12	HALLMARK_APOPTOSIS	0.0191226	0.0478065	-0.433434	-1.37094	159
13	HALLMARK_APICAL_JUNCTION	0.0155729	0.0409812	-0.422936	-1.3587	194
14	HALLMARK_SPERMATOGENESIS	0.0421053	0.0915332	-0.428346	-1.32003	125
15	HALLMARK_ESTROGEN_RESPONSE_LATE	0.0300334	0.071508	-0.406454	-1.30563	195
16	HALLMARK_IL6_JAK_STAT3_SIGNALING	0.0807453	0.158456	-0.432378	-1.27066	86
17	HALLMARK_REACTIVE_OXYGEN_SPECIES_PATHWAY	0.123179	0.215277	-0.461908	-1.25569	47
18	HALLMARK_CHOLESTEROL_HOMEOSTASIS	0.10804	0.200074	-0.432325	-1.25387	73
19	HALLMARK_APICAL_SURFACE	0.159675	0.257541	-0.460599	-1.23366	42
20	HALLMARK_BILE_ACID_METABOLISM	0.13879	0.231317	-0.388821	-1.19063	112
21	HALLMARK_XENOBIOTIC_METABOLISM	0.124861	0.215277	-0.368548	-1.18438	197
22	HALLMARK_ADIPOGENESIS	0.202882	0.317004	-0.350407	-1.12639	192
23	HALLMARK_HEME_METABOLISM	0.259424	0.393066	-0.341425	-1.09751	192
24	HALLMARK_ANGIOGENESIS	0.383673	0.539736	-0.403714	-1.05452	36
25	HALLMARK_PEROXISOME	0.390625	0.539736	-0.344911	-1.04582	104
26	HALLMARK_UV_RESPONSE_DN	0.39861	0.539736	-0.335648	-1.04457	138
27	HALLMARK_P53_PATHWAY	0.403548	0.539736	-0.32039	-1.0299	192
28	HALLMARK_HYPOXIA	0.4102	0.539736	-0.319404	-1.02673	192
29	HALLMARK_UV_RESPONSE_UP	0.421469	0.540345	-0.324723	-1.02312	154
30	HALLMARK_ANDROGEN_RESPONSE	0.526699	0.612441	-0.328443	-0.985092	96
31	HALLMARK_FATTY_ACID_METABOLISM	0.644394	0.732266	-0.29522	-0.930118	155
32	HALLMARK_TNFA_SIGNALING_VIA_NFKB	0.680045	0.755605	-0.287697	-0.923988	198
33	HALLMARK_GLYCOLYSIS	0.741935	0.764771	-0.278556	-0.895022	196
34	HALLMARK_MTORC1_SIGNALING	0.741935	0.764771	-0.278276	-0.893892	195
35	HALLMARK_ESTROGEN_RESPONSE_EARLY	0.759733	0.764771	-0.276265	-0.887432	195
36	HALLMARK_MITOTIC_SPINDLE	0.764771	0.764771	-0.275271	-0.884623	197
37	HALLMARK_PI3K_AKT_MTOR_SIGNALING	0.744861	0.764771	-0.286762	-0.866236	102
38	HALLMARK_PANCREAS_BETA_CELLS	0.505703	0.602028	0.307655	0.951012	40
39	HALLMARK_PROTEIN_SECRETION	0.482759	0.58873	0.276937	0.985291	95
40	HALLMARK_OXIDATIVE_PHOSPHORYLATION	0.435644	0.544554	0.258575	1.01964	184
41	HALLMARK_HEDGEHOG_SIGNALING	0.082397	0.158456	0.448825	1.34217	35
42	HALLMARK_WNT_BETA_CATENIN_SIGNALING	0.0418251	0.0915332	0.443089	1.3835	42
43	HALLMARK_NOTCH_SIGNALING	0.0524476	0.109266	0.478457	1.42476	32
44	HALLMARK_TGF_BETA_SIGNALING	0.0135747	0.0377074	0.462572	1.50767	54
45	HALLMARK_UNFOLDED_PROTEIN_RESPONSE	0.00621118	0.0258131	0.433856	1.56557	107
46	HALLMARK_MYC_TARGETS_V2	0.00480769	0.0218531	0.508115	1.65631	58
47	HALLMARK_DNA_REPAIR	0.00806452	0.0285551	0.438788	1.67416	147
48	HALLMARK_G2M_CHECKPOINT	0.00925926	0.0285551	0.454593	1.79936	190
49	HALLMARK_E2F_TARGETS	0.00970874	0.0285551	0.472812	1.87843	195
50	HALLMARK_MYC_TARGETS_V1	0.00970874	0.0285551	0.590849	2.35498	194

## Sheet: Suppl T6 Response analysis Hall
Rank	Pathway	pval	padj	ES	NES	Size
1	HALLMARK_G2M_CHECKPOINT	1e-10	1.21235e-09	-0.810231	-2.78779	190
2	HALLMARK_E2F_TARGETS	1e-10	1.21235e-09	-0.798119	-2.74739	195
3	HALLMARK_MITOTIC_SPINDLE	1e-10	1.21235e-09	-0.660044	-2.26939	197
4	HALLMARK_SPERMATOGENESIS	0.00080286	0.00195635	-0.515376	-1.67905	124
5	HALLMARK_MYC_TARGETS_V2	0.00814926	0.0140504	-0.541131	-1.58232	58
6	HALLMARK_INTERFERON_ALPHA_RESPONSE	0.0196265	0.0306664	-0.47354	-1.50635	95
7	HALLMARK_WNT_BETA_CATENIN_SIGNALING	0.0683891	0.0976987	-0.515607	-1.42178	42
8	HALLMARK_DNA_REPAIR	0.0465995	0.0706053	-0.398447	-1.33309	147
9	HALLMARK_INTERFERON_GAMMA_RESPONSE	0.22515	0.274573	-0.328464	-1.12934	197
10	HALLMARK_GLYCOLYSIS	0.388095	0.462018	-0.302115	-1.04099	196
11	HALLMARK_ANGIOGENESIS	0.43956	0.511117	-0.38166	-1.02499	36
12	HALLMARK_EPITHELIAL_MESENCHYMAL_TRANSITION	0.510714	0.538236	-0.283859	-0.978086	196
13	HALLMARK_MYC_TARGETS_V1	0.516706	0.538236	-0.283522	-0.976428	194
14	HALLMARK_IL6_JAK_STAT3_SIGNALING	0.720755	0.720755	0.247731	0.898079	86
15	HALLMARK_HEDGEHOG_SIGNALING	0.505319	0.538236	0.310433	0.952682	35
16	HALLMARK_APICAL_JUNCTION	0.547619	0.558795	0.238742	0.976934	191
17	HALLMARK_NOTCH_SIGNALING	0.468586	0.520652	0.326698	0.978827	32
18	HALLMARK_APICAL_SURFACE	0.465116	0.520652	0.308919	0.981999	42
19	HALLMARK_KRAS_SIGNALING_DN	0.218391	0.272989	0.263334	1.07557	182
20	HALLMARK_ALLOGRAFT_REJECTION	0.165714	0.212454	0.273015	1.11799	189
21	HALLMARK_UNFOLDED_PROTEIN_RESPONSE	0.15261	0.200803	0.298956	1.12781	107
22	HALLMARK_PI3K_AKT_MTOR_SIGNALING	0.105263	0.146199	0.313545	1.17442	102
23	HALLMARK_PEROXISOME	0.0609756	0.08967	0.327578	1.22725	103
24	HALLMARK_ESTROGEN_RESPONSE_LATE	0.0192585	0.0306664	0.311808	1.27386	195
25	HALLMARK_PANCREAS_BETA_CELLS	0.116667	0.157658	0.406006	1.28309	40
26	HALLMARK_APOPTOSIS	0.0104466	0.017411	0.339658	1.35495	159
27	HALLMARK_XENOBIOTIC_METABOLISM	0.00698847	0.0124794	0.334088	1.36709	191
28	HALLMARK_MYOGENESIS	0.00517534	0.00958397	0.33547	1.37053	195
29	HALLMARK_KRAS_SIGNALING_UP	0.0016308	0.0033975	0.342519	1.40194	193
30	HALLMARK_IL2_STAT5_SIGNALING	0.00176315	0.00352631	0.349594	1.42823	195
31	HALLMARK_COMPLEMENT	0.00136932	0.00297677	0.352417	1.44015	199
32	HALLMARK_COAGULATION	0.00135235	0.00297677	0.388055	1.51322	134
33	HALLMARK_MTORC1_SIGNALING	5.06642e-05	0.000140734	0.391864	1.60092	195
34	HALLMARK_UV_RESPONSE_DN	0.000101885	0.000268119	0.42634	1.66866	138
35	HALLMARK_HEME_METABOLISM	1.06097e-05	3.65324e-05	0.409803	1.68228	192
36	HALLMARK_REACTIVE_OXYGEN_SPECIES_PATHWAY	0.00323871	0.00622829	0.51918	1.68315	47
37	HALLMARK_HYPOXIA	1.86758e-05	5.83618e-05	0.411807	1.68634	189
38	HALLMARK_UV_RESPONSE_UP	1.09597e-05	3.65324e-05	0.433444	1.7304	154
39	HALLMARK_TGF_BETA_SIGNALING	0.000821668	0.00195635	0.517519	1.73466	54
40	HALLMARK_P53_PATHWAY	2.29572e-06	9.56548e-06	0.429734	1.75847	191
41	HALLMARK_INFLAMMATORY_RESPONSE	5.12541e-07	2.5627e-06	0.445277	1.81541	196
42	HALLMARK_ESTROGEN_RESPONSE_EARLY	2.63702e-07	1.46501e-06	0.447887	1.82869	194
43	HALLMARK_FATTY_ACID_METABOLISM	1.02564e-06	4.66202e-06	0.459086	1.83277	154
44	HALLMARK_BILE_ACID_METABOLISM	2.33755e-05	6.87514e-05	0.48439	1.84571	109
45	HALLMARK_TNFA_SIGNALING_VIA_NFKB	2.80863e-08	2.00617e-07	0.458906	1.88425	198
46	HALLMARK_PROTEIN_SECRETION	4.81312e-06	1.8512e-05	0.517526	1.91308	95
47	HALLMARK_ADIPOGENESIS	1.21235e-10	1.21235e-09	0.504382	2.07053	192
48	HALLMARK_ANDROGEN_RESPONSE	8.38041e-10	6.98367e-09	0.601577	2.21671	96
49	HALLMARK_CHOLESTEROL_HOMEOSTASIS	1.12868e-07	7.05424e-07	0.622296	2.22686	72
50	HALLMARK_OXIDATIVE_PHOSPHORYLATION	1e-10	1.21235e-09	0.613686	2.51084	184
